# Supplementary material for: Microbial Population Differentials between Mucosal and Submucosal Intestinal Tissues in Advanced Crohn's Disease of the Ileum
Source: PLoS One. 2015 Jul 29;10(7):e0134382. doi: 10.1371/journal.pone.0134382 (PMC4519195; doi:10.1371/journal.pone.0134382)
Supplement: S1 File — (XLSX) [file pone.0134382.s002.xlsx]

## Sheet: Merged Data
ID	01.DM	01.DS	02.DM	02.DS	03.DM	03.DS	04.DM	04.DS	05.DM	05.DS	07.DM	07.DS	09.DM	09.DS	11.DM	11.DS	12.DM	12.DS	13.DM	13.DS	14.DM	14.DS	15.DM	15.DS	16.DM	16.DS	17.DM	17.DS	18.DM	18.DS	19.DM	19.DS	21.DM	21.DS	26.NM	26.NS	27.NM	27.NS	29.NM	29.NS	30.DM	30.DS	32.NM	32.NS	34.DM	34.DS	36.DM	36.DS	046NM
abiotrophia defectiva	0	0	21	0	0	0	0	0	92	0	0	0	0	0	31	0	0	0	0	0	81	1	0	0	0	0	0	0	0	0	559	0	0	0	0	0	0	0	0	0	0	0	0	0	0	0	0	0	1
acetitomaculum spp.	0	0	0	0	0	0	0	0	0	0	0	0	0	0	1	0	0	0	0	0	0	0	71	89	0	0	0	0	0	0	0	0	0	0	0	0	0	0	0	0	1	0	0	0	0	0	0	0	7
achromobacter subsp. xylosoxidans	0	0	0	0	14	2	0	0	120	0	0	0	0	0	1	1	3	0	0	0	7	0	0	4	0	0	0	0	0	24	0	0	0	17	0	0	1	0	0	0	2	0	0	0	0	0	0	0	0
achromobacter xylosoxidans	0	0	0	0	0	0	0	0	0	0	0	0	0	0	0	0	0	0	0	0	0	0	0	0	0	0	0	0	0	0	0	0	0	0	0	0	0	0	0	0	0	0	0	0	0	0	0	0	0
acidaminococcus intestini	0	0	0	0	0	0	0	0	0	0	0	0	0	0	0	0	0	0	0	0	0	0	0	0	0	0	0	0	0	1	0	0	0	0	0	0	0	0	0	0	1	0	0	0	0	0	0	0	377
acidimicrobiales spp.	0	0	0	0	0	0	0	0	0	0	0	0	0	0	0	0	0	0	0	0	0	0	0	0	0	418	0	21	0	1	0	0	0	0	0	1	0	0	0	0	0	0	0	0	0	0	1	0	0
acidithiobacillus spp.	0	0	0	0	0	0	0	0	0	0	0	0	0	0	0	0	0	0	0	0	0	0	0	0	0	0	0	0	0	0	0	0	0	0	0	0	0	0	0	0	0	0	0	0	0	0	0	0	0
acidovorax spp.	0	0	0	0	0	0	0	0	122	0	0	0	0	0	17	7	0	0	0	17	28	0	2	34	637	2977	137	5	19	689	35	0	31	37	289	14	1	2	1	2	446	0	0	0	0	1	0	0	0
acinetobacter baumannii	0	0	0	0	0	0	0	0	0	0	0	0	0	0	0	0	0	0	0	0	0	0	0	0	0	0	0	0	0	0	0	0	0	0	0	0	0	0	0	0	0	0	0	0	0	0	0	0	2
acinetobacter calcoaceticus	0	0	0	0	0	0	0	0	0	0	0	0	0	0	3	0	0	0	0	0	0	0	0	0	0	0	0	2	0	0	0	0	0	0	0	0	0	0	0	0	0	0	0	0	0	0	0	0	0
acinetobacter genomosp. 3	0	0	25	5	0	0	0	0	108	0	0	82	4	0	1	1	1	19	0	2	1	2	1	0	53	0	0	0	1	1	9	0	1	0	0	0	0	0	0	0	0	0	1	0	4	0	1	0	0
acinetobacter guillouiae	0	0	0	0	1	2	0	0	0	1	0	0	0	0	3	1	0	0	0	0	24	1	1	18	283	1395	46	14	2	96	1	1	0	2	104	8	0	0	0	0	59	2	0	0	0	0	0	0	0
acinetobacter johnsonii	0	0	1	2	0	0	1	1	3	0	1	2038	1	0	0	0	0	0	0	0	1	0	0	1	0	0	0	0	0	0	0	0	17	0	0	0	1	0	0	1	7	0	0	0	1	1	4	1	18
acinetobacter lwoffii	1	0	0	0	0	0	0	0	0	0	37	305	0	4	0	0	0	0	0	0	0	0	0	0	0	0	0	0	0	0	0	0	8	0	0	0	0	0	0	0	0	0	0	0	2	0	3	0	0
acinetobacter radioresistens	0	1	0	0	0	0	0	0	0	0	0	0	0	0	0	0	0	0	0	0	0	0	0	0	0	0	0	0	0	0	0	0	0	0	0	0	0	0	0	0	0	0	0	0	0	0	0	0	0
acinetobacter rhizosphaerae	0	0	0	0	0	0	0	0	0	0	0	0	0	0	0	0	0	0	0	0	0	0	0	0	0	0	0	0	0	0	0	0	0	0	0	0	0	0	0	0	0	0	0	0	0	0	0	0	0
acinetobacter schindleri	0	0	0	0	0	0	0	0	0	0	0	0	0	0	0	0	0	0	0	0	0	0	0	1	0	124	0	0	0	0	0	2	0	0	0	1	0	0	0	0	0	0	0	0	0	0	0	0	0
acinetobacter septicus	0	0	0	0	0	0	0	0	116	0	0	0	0	0	0	0	0	0	0	0	0	0	0	1	0	0	0	0	0	0	0	0	0	0	0	0	0	0	0	0	0	0	0	0	0	0	0	0	0
acinetobacter spp.	1	5	0	0	0	0	0	0	0	0	0	0	0	0	0	0	1	0	0	0	0	0	0	0	0	0	0	0	0	0	3	0	0	0	0	0	0	0	0	0	3	0	0	0	0	0	0	0	0
actinobaculum massiliense	0	0	0	0	0	0	0	0	0	0	0	0	0	0	0	0	0	0	0	0	0	0	0	0	0	0	0	0	0	0	0	0	0	0	0	29	24	0	0	0	0	0	0	0	0	0	0	0	0
actinobaculum schaalii	0	0	0	0	0	0	0	0	0	0	0	0	0	0	0	0	0	0	0	0	0	0	0	0	1	0	0	2	3	2	1	0	0	0	26	1912	1402	0	0	0	1	0	0	0	0	0	1	0	0
actinobaculum spp.	0	0	5	0	0	0	0	0	0	0	0	0	0	0	1	0	0	1	0	0	0	0	0	0	0	0	0	0	0	0	0	0	0	0	0	0	0	0	0	0	0	0	0	0	0	0	0	0	0
actinomyces denticolens	0	0	1	0	0	0	0	0	0	0	0	0	0	0	0	0	0	0	0	0	1	0	0	0	0	0	0	0	0	0	0	0	0	0	0	0	0	0	0	0	0	0	0	0	0	0	0	0	0
actinomyces europaeus	0	0	0	0	0	0	0	0	0	0	0	0	0	0	0	0	0	0	0	0	0	0	0	0	0	0	0	0	0	0	0	0	0	0	0	0	0	2	0	0	0	0	0	0	0	0	0	0	0
actinomyces genomosp. c1	0	0	0	0	0	0	0	0	0	0	0	0	0	0	0	0	0	0	0	0	0	0	0	0	0	0	0	22	0	0	0	0	0	0	0	0	0	0	0	0	0	0	0	0	0	0	0	0	0
actinomyces georgiae	0	0	0	0	0	0	0	0	0	0	0	0	0	0	0	0	0	3	0	0	0	0	0	0	0	0	0	0	0	0	4	0	0	0	0	0	0	0	0	0	3	0	0	0	0	0	0	0	0
actinomyces graevenitzii	0	1	4	0	0	0	0	0	6	1	0	0	0	0	5	1	0	1	0	0	5	0	0	1	0	0	0	0	1	0	30	0	0	0	1	0	0	0	0	0	5	0	0	0	0	0	1	0	0
actinomyces johnsonii	0	0	0	0	0	0	0	0	0	0	0	0	0	0	0	0	0	0	0	0	0	0	0	0	0	0	0	0	0	0	1	0	0	0	0	0	0	0	0	0	0	0	0	0	0	0	86	0	0
actinomyces lingnae	9	7	99	0	0	0	1	0	4	3	0	0	2	0	44	8	176	34	0	24	92	80	116	125	2	3	1	1	6	19	2098	0	2	0	295	19	17	4	0	0	60	0	0	1	0	2	238	1	0
actinomyces massiliensis	0	0	3	0	0	0	0	0	1	0	0	0	0	0	1	0	0	1	0	0	1	1	1	3	0	0	0	0	0	0	0	0	0	0	0	0	0	0	0	0	0	0	0	0	0	0	0	0	0
actinomyces naeslundii	1	0	0	0	0	0	0	0	0	0	0	0	1	0	1	0	0	0	0	1	2	5	7	3	0	0	1	0	7	8	56	0	0	0	0	0	0	0	0	0	3	0	0	0	0	0	2	0	0
actinomyces odontolyticus	12	7	101	0	1	0	0	0	21	3	1	0	2	1	69	4	12	9	0	2	225	194	8	96	24	1	4	33	6	10	419	2	0	0	224	795	876	2	0	0	20	0	0	0	1	0	647	0	0
actinomyces oris	0	1	5	0	0	0	0	0	0	0	0	0	0	0	4	1	9	1	0	3	13	11	11	5	0	0	0	0	0	0	82	0	0	0	1	0	0	0	0	0	8	0	0	0	0	0	6	0	0
actinomyces radicidentis	0	0	0	0	0	0	0	0	0	0	0	0	0	0	0	0	0	0	0	0	0	0	0	0	0	0	0	0	1	0	0	0	0	0	0	0	0	0	0	0	0	0	0	0	0	0	0	0	0
actinomyces radingae	0	0	0	0	0	0	0	0	0	0	0	0	0	0	0	0	0	0	0	0	0	0	0	0	1	0	1	2	0	0	0	0	0	0	46	845	992	0	1	0	1	0	0	0	0	0	0	0	0
actinomyces sp. oral taxon 848	0	0	0	0	0	0	0	0	0	0	0	0	0	0	0	0	0	0	0	0	1	5	0	0	0	0	0	0	0	0	0	0	0	0	0	0	0	0	0	0	0	0	0	0	0	0	0	0	0
actinomyces spp.	0	0	19	0	0	0	1	0	5	0	0	0	0	0	4	1	0	0	0	0	14	1	9	23	0	0	0	0	2	0	241	0	0	0	0	0	1	0	0	0	0	0	0	0	0	0	40	0	0
actinomyces turicensis	0	0	0	0	0	0	0	0	0	0	0	0	0	0	0	0	0	0	0	0	1	0	0	0	0	0	0	0	0	0	0	0	0	0	0	0	0	0	0	0	0	0	0	0	0	0	0	0	0
actinomyces urogenitalis	0	0	0	0	0	0	0	0	0	0	0	0	0	0	0	0	0	0	0	0	0	0	0	0	0	0	0	0	0	0	1	0	0	0	0	0	0	0	0	0	0	0	0	0	0	0	0	0	0
actinomyces viscosus	0	0	1	0	0	0	0	0	0	0	0	0	0	0	1	2	1	0	0	1	16	41	2	0	0	0	0	0	2	0	6	0	0	0	0	0	0	0	0	0	1	0	0	0	0	1	0	0	0
actinoplanes arizonaensis	0	0	0	0	0	0	0	0	0	0	0	0	0	0	0	0	0	0	0	0	0	0	0	0	0	0	0	7	0	0	0	0	0	0	0	0	0	0	0	0	0	0	0	0	0	0	0	0	0
actinoplanes ianthinogenes	0	0	0	0	0	0	0	0	0	0	0	0	0	0	0	0	0	0	0	0	0	0	0	0	0	0	0	0	0	0	0	0	0	0	0	0	0	0	0	0	0	0	0	0	0	0	0	0	0
adlercreutzia eggerthella hongkongensis	0	0	0	0	0	0	0	0	0	0	0	0	0	0	0	0	0	0	0	0	0	0	0	0	0	0	1	0	1	1	0	0	0	0	0	2	0	0	0	0	0	0	0	0	0	0	0	0	0
adlercreutzia equolifaciens	45	39	61	0	1	0	0	0	2	1	0	0	0	0	2	0	0	0	0	0	5	1	1	63	0	0	0	0	0	0	0	0	0	0	0	0	0	0	0	0	0	0	0	0	0	0	0	0	0
adlercreutzia spp.	4	0	0	1	0	0	0	0	0	0	0	0	1	0	1	0	0	0	0	0	11	0	0	0	0	0	0	0	0	0	1	0	0	0	0	0	0	0	0	0	0	0	0	0	0	0	0	0	0
aerococcus sanguinicola	0	0	0	0	0	0	0	0	0	0	0	0	0	0	0	0	0	0	0	0	0	0	0	0	0	0	0	0	1	0	0	0	0	1	520	0	0	68	0	0	0	0	0	1	0	0	0	0	0
aerococcus spp.	0	0	0	0	0	0	0	0	0	0	0	0	0	0	0	0	0	0	0	0	0	0	0	0	0	1	0	0	0	1	0	0	0	0	0	0	0	0	0	0	0	0	0	0	0	0	0	0	0
aeromonas media	0	0	0	0	0	0	0	0	0	0	0	0	0	0	0	0	0	0	0	0	0	0	0	0	0	0	0	0	0	0	0	0	0	0	0	0	0	0	0	0	0	0	0	0	0	0	0	0	2
aeromonas taiwanensis	0	0	0	0	0	0	0	0	0	0	0	0	0	0	0	0	0	0	0	0	0	0	0	0	0	0	0	0	0	0	0	1	0	0	0	0	0	0	0	0	0	0	0	0	0	0	0	0	0
aeromonas veronii	0	0	0	0	0	0	0	0	0	0	0	0	0	0	0	0	0	0	0	0	0	0	0	0	0	0	0	0	0	0	0	0	0	0	0	0	0	0	0	0	0	0	0	0	0	0	0	0	0
afipia genosp. 1	0	1	0	0	0	0	0	0	0	0	0	0	0	0	0	0	0	0	0	0	0	0	0	0	0	0	0	0	1	0	7	0	0	1	0	0	0	0	0	0	0	0	0	0	0	0	0	0	0
aggregatibacter aphrophilus	0	0	0	0	0	0	0	0	5	0	0	0	0	0	1	0	1	1	0	85	0	0	0	0	0	0	0	0	0	0	0	0	0	0	0	0	0	0	0	0	0	0	0	0	0	0	0	0	0
aggregatibacter segnis	0	0	11	0	0	0	0	0	0	0	3	0	0	0	1	0	0	0	0	0	8	1	3	24	0	0	0	31	0	0	0	0	0	0	0	0	0	0	0	0	0	0	0	0	0	0	0	0	0
agrobacterium rhizobium undicola	0	0	0	0	0	0	0	0	53	0	0	0	0	0	0	0	0	0	0	0	0	0	0	0	0	0	0	0	0	1	0	0	0	3	0	0	0	0	0	0	0	0	0	0	0	0	0	0	0
agrobacterium tumefaciens	0	0	0	0	0	0	0	0	0	0	0	0	0	0	0	0	0	0	0	0	0	0	0	0	0	0	0	0	0	24	0	0	0	0	0	0	0	0	0	0	0	0	0	0	0	0	0	0	0
agrococcus jenensis	0	0	0	0	0	0	0	0	0	0	0	0	0	0	0	0	0	0	0	0	0	0	0	0	0	0	0	0	0	0	0	0	0	0	0	0	0	0	0	0	0	0	0	0	0	0	0	0	0
akkermansia muciniphila	0	0	0	0	0	0	0	0	195	22	1	0	0	0	76	28	274	89	0	0	2	0	3	2	0	0	0	3	0	0	0	1	0	0	0	0	0	0	0	0	0	0	0	0	0	1	1	0	0
akkermansia spp.	1	3	3	0	1	2	0	0	2212	178	0	0	1	0	6057	3214	2716	1206	0	2	15	5	18	20	4	8	658	274	13	6	8	0	0	0	4	14	0	2	0	4	5	0	0	0	0	0	3	0	0
alcaligenes faecalis	0	0	0	0	0	0	0	0	0	0	0	0	0	0	0	1	0	0	0	0	3	0	0	2	0	0	0	0	0	22	0	0	0	0	8	0	0	0	0	0	45	1	0	0	0	0	0	0	0
alcanivorax venustensis	0	0	0	0	0	0	0	0	0	0	0	0	0	0	0	0	0	19	0	0	0	0	0	0	0	0	0	0	0	0	0	0	0	0	0	0	0	0	0	0	0	0	1	0	0	0	0	0	1
alicycliphilus spp.	0	0	0	0	0	0	0	0	0	0	0	0	1	0	9	3	2	3	0	2512	4	0	4	23	0	0	0	0	0	0	0	0	0	0	0	0	0	0	0	0	0	0	0	0	0	0	0	0	0
alistipes finegoldii	0	0	0	0	0	0	0	0	0	0	0	0	0	0	0	0	0	0	0	0	0	0	0	0	0	0	0	0	0	0	0	0	0	0	0	0	0	0	0	0	0	0	0	0	0	0	1	0	0
alistipes indistinctus	0	0	0	0	0	0	0	0	0	0	0	0	0	0	0	1	0	0	0	0	0	0	0	0	0	1	0	0	0	0	0	0	0	0	0	21	9	0	0	0	0	0	0	0	0	0	0	0	0
alistipes massiliensis	85	114	17	10	0	1	5	4	51	5	5	0	268	2	73	71	45	37	0	8	50	22	29	59	0	0	0	0	0	0	18	5	0	0	0	0	0	0	0	0	0	0	0	0	4	1	51	2	0
alistipes onderdonkii	2	0	0	0	0	0	0	0	0	0	0	0	0	0	0	0	0	0	0	0	0	0	0	3	1	2	4	1	4	1	2	0	0	0	2	3	1	0	0	0	2	1	0	0	0	0	0	0	0
alistipes putredinis	2054	6437	903	76	1	1	3	1	2773	14	14	1	6	1	46	48	26	15	0	3	82	47	9	240	3	4	2	2	12	5	17	1	3	2	6	8	3	0	0	0	9	0	0	0	2	1	17	1	0
alistipes spp.	9160	21323	1662	202	2	1	5	2	1238	9	17	0	28	2	112	110	20	11	0	7	53	15	9	20	1	5	0	3	2	1	29	2	2	0	0	0	1	0	0	0	0	0	0	0	3	2	51	1	43
alkanindiges illinoisensis	0	0	0	0	0	0	0	0	0	0	0	0	0	0	0	0	0	0	0	0	0	0	0	0	76	0	0	0	0	0	0	0	7	0	0	0	1	0	0	0	16	0	0	0	0	0	0	0	0
allisonella histaminiformans	2	0	0	0	0	0	0	0	0	0	0	0	0	0	129	0	0	0	0	0	458	51	1	240	0	0	0	0	0	0	0	0	0	0	0	0	0	0	0	0	0	0	0	0	0	0	1	0	0
allisonella spp.	0	0	0	0	0	0	0	0	0	0	0	0	0	0	0	0	0	0	0	0	0	0	0	0	0	0	0	0	0	0	0	0	0	0	0	0	0	0	0	0	0	0	0	0	0	0	0	0	0
allobaculum spp.	0	0	1	0	0	0	0	0	0	0	0	0	0	0	3	1	1	0	0	0	20	92	9	95	0	0	0	0	1	0	0	0	0	0	0	0	0	0	0	0	0	0	0	0	0	0	1	0	0
alloscardovia omnicolens	0	0	1	0	0	0	0	0	0	0	0	0	0	0	0	0	0	0	0	0	0	0	0	0	0	0	0	0	0	0	16	0	0	0	0	0	0	0	0	0	0	0	0	0	0	0	0	0	0
altererythrobacter spp.	0	0	0	3	0	0	0	0	0	0	0	0	0	0	0	0	0	0	0	0	0	0	0	0	0	0	0	0	0	0	0	0	0	0	7	0	0	0	0	0	0	0	0	0	0	0	0	0	0
aminobacterium spp.	0	0	2	0	0	0	0	0	0	0	0	0	0	0	0	0	0	0	0	0	0	0	0	12	0	0	0	0	0	0	0	0	0	0	0	0	0	0	0	0	0	0	0	0	0	0	0	0	0
anaerococcus hydrogenalis	0	0	5	0	0	0	0	0	105	6	1	0	11	0	3	2	0	0	0	0	0	0	0	0	98	16	13	10	20	190	28	0	5	0	799	18312	24453	61	0	0	35	0	2	0	0	0	0	0	3
anaerococcus lactolyticus	0	0	0	0	0	0	0	0	0	0	0	0	0	0	0	0	0	0	0	0	0	0	0	0	1	2	0	1	4	1	6	0	0	0	177	3048	2274	5	0	0	4	0	0	0	0	0	0	0	0
anaerococcus octavius	0	0	38	0	0	6	0	0	1297	12	35	5	81	0	2	1	0	49	0	0	0	0	3	40	0	670	0	252	3	115	76	1	0	0	199	1	0	6	0	0	64	0	0	0	0	0	1	0	0
anaerococcus prevotii	0	0	26	0	0	0	3	1	1107	7	21	6	7	0	1	1	0	0	0	0	2	69	0	0	244	1	0	1	2	56	27	0	0	0	165	2	1	26	0	0	94	0	0	0	0	1	0	1	0
anaerococcus tetradius	0	0	0	0	0	0	0	0	0	0	0	0	0	0	0	0	0	0	0	0	0	0	0	0	0	0	0	0	0	0	0	0	0	0	0	3	1	0	0	0	0	0	0	0	0	0	0	0	0
anaerofilum spp.	1	0	0	0	0	0	0	0	0	0	0	0	0	0	0	0	0	0	0	0	1	0	17	24	0	0	0	0	0	1	3	0	0	0	0	3	0	0	0	0	0	0	0	0	0	0	0	0	53
anaerofustis spp.	0	0	0	0	0	0	0	0	0	0	0	0	0	0	0	0	0	0	0	0	0	0	0	0	0	0	0	0	0	0	0	0	0	0	0	0	1	0	0	0	0	0	0	0	0	0	0	0	0
anaerofustis stercorihominis	0	1	0	0	0	0	0	0	2	0	0	0	0	0	0	0	0	0	0	0	0	0	0	0	0	0	30	1	0	0	0	0	0	0	0	0	0	0	0	0	0	0	0	0	0	0	0	0	0
anaeromyxobacter dehalogenans	0	0	0	0	0	0	0	0	0	0	0	0	0	0	0	0	0	0	0	0	0	0	0	0	0	0	0	0	0	0	0	0	0	0	0	0	0	0	0	0	0	0	0	0	0	0	0	0	2
anaerosinus spp.	0	0	0	0	0	0	0	0	0	0	0	0	0	0	0	0	0	0	0	0	0	0	20	31	0	0	0	0	0	0	1	0	0	0	0	0	0	0	0	0	0	0	0	0	0	0	87	0	0
anaerosporobacter spp.	4	11	0	0	0	0	0	0	0	0	0	0	0	0	0	0	0	1	0	0	0	0	4	21	0	0	0	0	2	2	3	0	0	0	0	0	0	0	0	0	0	0	0	0	0	0	1	0	0
anaerostipes caccae	2	4	0	1	0	0	0	0	4	0	0	0	0	0	116	115	74	150	0	0	2	0	257	126	0	240	79	159	1	1	1	0	0	0	0	0	1	0	0	0	0	0	0	0	1	0	203	13	3
anaerostipes spp.	1113	2102	755	155	1	2	1	1	169	4	5	1	3	1	548	1161	544	522	0	8	183	144	4530	2708	8	18	1627	1925	39	26	1740	0	1	3	13	31	14	1	1	1	433	0	1	1	2	0	104	2	539
anaerotruncus colihominis	67	175	2	0	0	0	0	0	106	0	0	0	0	0	0	1	0	0	0	0	2	0	0	0	0	1	0	0	0	0	2	0	0	0	0	0	1	0	0	0	1	0	0	0	0	0	0	0	3
anaerotruncus spp.	0	15	0	0	0	0	0	0	90	0	0	0	18	0	4	2	0	1	0	1	3	0	53	39	0	2	0	0	0	0	2	0	0	0	0	1	0	0	0	0	1	0	0	0	0	0	0	0	110
anaerovibrio spp.	0	0	0	0	0	0	0	0	0	0	0	0	0	0	0	0	0	0	0	0	0	0	0	0	0	0	0	18	0	0	0	0	0	0	0	0	0	0	0	0	0	0	0	0	0	0	0	0	0
anderseniella spp.	2	0	8	0	0	0	0	0	1134	10	4	14	0	0	1	0	0	0	0	4	0	13	0	0	0	0	0	0	0	4	2	0	0	0	0	0	0	0	0	0	55	0	0	0	0	0	1	0	4
anoxybacillus bogrovensis	0	0	0	0	0	0	0	0	0	0	0	0	0	0	0	0	0	0	0	0	0	0	0	0	0	0	66	3	0	0	0	0	0	0	0	0	0	0	0	0	0	0	0	0	0	0	0	0	0
anoxybacillus flavithermus	0	0	0	0	0	0	0	0	0	0	0	0	0	0	0	0	0	0	0	0	0	0	0	0	0	0	0	0	0	0	0	0	0	0	0	0	0	0	0	0	0	0	0	0	0	0	0	0	1
anoxybacillus spp.	0	0	0	0	0	0	0	0	0	0	0	0	0	0	0	0	0	0	0	0	0	0	0	0	0	0	0	0	0	0	0	0	0	0	0	0	0	0	0	0	0	0	0	0	0	0	0	0	0
aquabacterium spp.	0	0	0	0	1	0	0	0	8	0	0	0	0	0	21	13	13	7	0	10267	8	2	3	36	63	1681	2	8	2	7	1	0	0	1	0	0	0	0	0	0	9	0	0	0	0	0	0	0	0
arcobacter spp.	0	0	0	0	0	0	0	0	0	0	0	0	0	0	0	0	0	0	0	0	0	0	0	0	0	0	0	0	0	1	0	0	0	0	0	0	0	0	0	0	0	0	0	0	0	0	0	0	0
arthrobacter agilis	0	0	0	0	0	0	0	0	0	0	0	0	0	0	0	0	0	0	0	0	0	0	0	0	0	0	0	0	0	0	0	0	0	0	0	0	0	0	0	0	0	0	0	0	0	0	0	0	0
arthrobacter albus	0	0	0	0	0	0	0	0	0	0	0	0	0	0	0	0	0	0	0	0	0	0	0	0	0	37	0	0	0	0	0	0	0	0	0	0	0	0	0	0	0	0	0	0	0	0	0	0	0
arthrobacter protophormiae	0	0	0	0	0	0	0	0	0	0	0	0	0	0	1	0	5	0	0	2	0	0	0	2	125	86	10	0	4	56	1	0	0	0	31	1	1	0	0	0	24	0	0	0	0	0	0	0	0
arthrobacter spp.	0	0	0	0	0	0	0	0	11	0	0	0	0	0	0	0	0	0	0	0	0	0	0	0	0	0	0	0	0	15	0	0	0	0	0	0	0	0	0	0	0	0	0	0	0	0	1	0	0
asaccharobacter spp.	60	59	102	0	0	0	0	0	17	0	0	0	0	0	12	0	0	0	0	7	23	9	22	56	0	0	0	0	0	0	1	0	0	0	0	1	0	0	0	0	0	0	0	0	0	0	1	0	0
aspergillus fumigatus	0	0	0	2	0	9	1	0	1	1	4	0	0	0	0	1	1	0	0	0	0	0	0	0	2	0	0	0	0	0	0	0	0	2	1	0	0	3	1	5	1	1	1	5	9	0	0	1	0
atopobium parvulum	2	1	28	0	0	15	0	0	3	2	0	0	0	0	55	0	37	5	0	27	115	67	7	19	0	0	0	0	0	0	1724	0	0	0	0	1	1	0	0	0	135	1	0	0	0	0	107	0	0
atopobium rimae	0	0	0	0	0	2	0	1	231	0	0	0	0	1	6	5	1	0	0	0	26	18	1	1	2	0	1	2	7	7	93	0	0	0	85	5206	2970	0	0	0	6	0	0	0	0	0	4	0	0
atopobium spp.	0	0	0	0	0	0	0	0	0	0	0	0	0	0	0	0	0	0	0	0	0	0	0	0	0	0	0	0	0	0	0	0	0	0	0	0	0	0	0	0	0	0	0	0	0	0	0	0	0
atopobium vaginae	0	0	0	0	0	0	0	0	43	1	0	0	0	0	0	1	1	0	0	0	1	0	0	1	0	0	0	0	0	0	0	0	0	0	0	0	0	0	0	0	0	0	0	0	0	0	0	0	0
aurantimonas spp.	0	3	0	0	0	0	0	0	0	0	0	0	0	0	0	0	0	0	0	0	0	0	0	0	0	0	0	0	0	0	0	0	0	0	0	0	0	0	0	0	0	0	0	0	0	0	0	0	0
aureimonas aurantimonas altamirensis	0	0	0	0	0	0	0	0	0	0	0	0	0	0	0	0	0	0	0	0	0	0	0	0	0	0	0	0	0	0	0	0	0	0	0	0	0	0	0	0	0	0	0	0	0	0	0	0	0
azospira oryzae	0	0	0	0	0	0	0	0	0	0	0	0	0	0	0	0	0	0	0	0	0	0	0	0	0	0	0	0	0	10	0	0	0	0	0	0	0	0	0	0	0	0	0	0	0	0	0	0	0
azospira spp.	0	0	0	0	0	0	0	0	0	0	0	0	19	0	0	0	0	0	0	0	1	0	0	0	0	0	0	0	0	0	0	0	0	0	0	0	0	0	0	0	0	0	0	0	0	0	2	0	0
azospirillum spp.	0	0	0	0	0	0	0	0	0	0	0	0	0	0	0	0	0	0	0	0	0	0	0	0	0	0	0	0	0	0	0	0	0	0	0	0	0	0	0	0	0	0	0	0	0	0	0	0	0
bacillus badius	0	0	0	0	0	0	0	0	0	0	0	0	0	0	0	0	0	0	0	0	0	0	0	0	0	0	0	3	0	0	0	0	0	0	0	0	0	0	0	0	0	0	0	0	0	0	0	0	0
bacillus circulans	0	0	0	0	0	0	0	0	0	0	0	0	0	0	0	0	0	0	0	0	0	0	0	0	1	0	0	0	0	0	0	0	0	0	0	0	0	0	0	0	0	0	0	0	0	0	0	0	0
bacillus clausii	0	0	0	0	0	0	0	0	0	0	0	0	0	0	0	0	0	0	0	0	0	0	0	0	0	0	0	34	0	0	0	0	0	0	0	0	0	0	0	0	0	0	0	0	0	0	0	0	0
bacillus flexus	0	0	0	0	0	0	0	0	0	0	0	0	0	0	0	0	0	0	0	0	0	0	0	0	0	0	0	0	0	0	0	0	0	0	0	0	0	0	0	0	0	0	0	0	0	0	0	0	0
bacillus herbersteinensis	0	0	0	0	0	0	0	0	0	0	0	0	0	0	5	0	0	0	0	0	3	0	0	6	0	0	0	0	0	0	0	0	0	0	0	0	0	0	0	0	0	0	0	0	0	0	0	0	0
bacillus koreensis	0	0	0	0	0	0	0	0	0	0	0	0	0	0	0	0	0	0	0	0	0	0	0	0	5	0	0	0	0	0	1	0	0	0	0	1	0	0	0	0	0	0	0	0	0	0	0	0	0
bacillus spp.	0	0	0	0	0	0	0	0	1	0	0	0	0	0	1	0	39	0	0	0	8	0	0	0	153	6	4	35	15	9	79	0	0	0	78	3	2	2	0	0	11	0	0	0	0	0	0	0	0
bacillus subtilis	0	0	0	0	0	0	0	0	0	0	0	0	0	0	0	0	0	0	0	0	0	0	0	0	0	0	0	0	1	0	0	0	0	0	0	0	0	0	0	0	0	0	0	0	0	0	0	0	0
bacillus thermoamylovorans	0	0	0	0	0	2	0	0	11	0	0	0	0	0	1	0	0	1	0	0	0	0	0	0	0	0	26	0	1	0	0	0	0	0	0	0	0	0	0	0	0	0	0	0	0	0	0	0	0
bacillus thuringiensis serovar konkukian	0	0	0	0	0	0	0	0	0	0	0	0	4	0	0	0	0	0	0	0	0	0	0	0	0	0	0	0	0	0	0	0	0	0	20	0	0	0	0	0	0	0	0	0	0	0	0	0	0
bacteria bacterium ems	0	0	0	0	0	0	0	0	0	0	0	0	0	0	0	0	0	0	0	0	0	0	0	0	0	0	0	0	0	0	0	0	0	0	0	0	0	0	0	0	0	0	0	0	0	0	0	0	0
bacteroides caccae	1	0	0	0	0	0	0	0	1	0	0	0	0	0	1	1	4	2	0	0	0	0	0	0	0	0	0	0	0	1	0	0	0	0	1	1	0	0	0	0	0	0	0	0	0	0	1	0	0
bacteroides capillosus	1	2	0	0	0	0	0	0	47	0	0	0	0	0	0	1	0	0	0	0	0	1	1	0	0	0	0	0	1	0	0	0	0	0	0	0	1	0	0	0	0	0	0	0	0	0	0	0	0
bacteroides cellulosilyticus	24	36	1	0	0	0	0	0	628	1	1	0	0	0	13	16	2613	958	0	1	5	2	2	7	0	1	231	122	1	0	0	0	0	0	2	26	4	0	1	0	0	1	0	0	0	0	5	0	0
bacteroides clarus	0	0	0	0	0	0	0	0	1	0	0	0	0	0	0	0	0	0	0	0	0	0	0	0	0	0	1	0	1	1	1	0	0	0	0	0	0	0	0	0	0	0	0	0	0	0	0	0	0
bacteroides coprocola	0	2	0	1	1	0	0	0	1	0	0	0	0	0	141	6	3	5	0	1	644	96	6	564	0	0	0	0	0	0	1	0	0	0	0	0	0	0	0	0	0	0	0	0	0	0	1	0	0
bacteroides dorei	0	0	0	0	0	0	0	0	0	0	0	0	0	0	0	0	2	2	0	0	0	0	0	0	0	0	1	0	0	0	0	0	0	0	0	4	0	0	0	0	0	0	0	0	0	0	0	0	0
bacteroides eggerthii	0	0	0	0	0	0	0	0	0	0	0	0	0	0	2	0	202	18	0	0	0	0	0	0	0	0	2	0	0	0	1	0	0	0	0	1	1	0	0	0	0	0	0	0	0	0	0	0	0
bacteroides finegoldii	0	0	0	0	0	0	0	0	0	0	0	0	0	0	0	0	0	0	0	0	0	0	0	0	0	0	249	75	0	2	1	0	0	0	0	0	0	0	0	0	1	0	0	0	0	0	0	0	0
bacteroides fragilis	5043	5375	811	55	4	10	13	6	120	19	14	5	47	4	559	178	2618	1229	0	21	1440	349	43938	35598	39	57	55	60	93	73	89	12	8	6	35	85	25	2	2	2	68	4	0	5	5	14	127543	745	2
bacteroides massiliensis	34	33	6	2	1	2	2	4	27	3	1	1	205	0	724	77	24	15	0	2	3947	1309	14	3945	1	11	17	10	14	15	19	5	1	1	10	15	4	3	0	0	10	0	1	2	1	2	47	1	0
bacteroides nordii	0	0	0	0	0	0	0	0	0	0	0	0	0	0	0	0	0	0	0	0	0	0	0	0	0	0	0	0	3	0	0	0	0	0	0	0	0	0	0	0	0	0	0	0	0	0	0	0	0
bacteroides ovatus	786	1457	189	2	14	1	2	0	1073	6	3	0	1	0	54	37	31	17	0	3658	54	12	15	72	1	1	658	338	4	7	13	0	0	0	45	889	287	0	0	1	2	0	0	0	0	0	10	1	0
bacteroides pyogenes	0	0	0	0	0	0	0	0	0	0	0	0	0	0	0	0	0	0	0	0	0	0	9	5	0	0	0	0	0	0	0	0	0	0	0	0	0	0	0	0	0	0	0	0	0	0	0	0	0
bacteroides salyersiae	1390	3455	669	26	1	1	1	2	20	1	3	0	3	2	1985	2803	2071	1479	0	1	16	7	22	30	0	1	0	0	0	0	5	1	0	0	0	0	0	0	1	0	0	0	0	0	0	1	11	0	0
bacteroides spp.	2186	4301	561	42	3	17	7	0	9781	89	20	5	154	5	4003	4107	23126	16795	0	28	848	246	81	856	43	70	29121	20510	133	105	1495	2	9	10	191	24863	2026	3	3	5	97	11	2	6	2	3	66	1	129
bacteroides stercoris	19	13	2	3	0	0	1	0	1096	10	0	0	4	0	99	24	11	10	0	517	367	129	6	594	1	1	603	297	4	3	4	0	0	2	9	592	86	0	0	0	0	0	0	1	3	1	19	1	1
bacteroides thetaiotaomicron	2	4	0	0	0	0	0	0	1	0	0	0	0	0	0	0	0	2	0	0	0	0	0	0	0	0	107	42	1	0	0	0	0	0	0	1	0	0	0	0	0	0	0	0	0	0	2	0	163
bacteroides uniformis	1182	1441	188	27	122	4	1	4	2114	21	4	2	52	1	170	209	1213	409	0	4	103	20	17	94	5	10	9	13	18	7	34	2	1	2	12	1088	100	3	0	1	12	4	2	3	6	2	48	2	0
bacteroides vulgatus	12694	16004	1275	80	16	18	16	9	20020	253	41	5	334	10	83680	92356	13082	10819	0	100	21450	6111	367	20592	77	78	183	180	197	150	184	15	16	33	113	285	67	13	12	26	130	11	2	13	8	13	261	7	0
balneatrix spp.	0	0	0	0	0	0	0	0	1	0	0	0	0	0	0	0	0	0	0	0	0	0	0	0	0	0	0	0	0	0	0	0	0	0	0	0	0	0	0	0	0	0	0	0	0	0	0	0	0
balneimonas spp.	0	0	0	0	0	0	0	0	0	0	0	0	0	0	0	0	0	0	0	0	0	0	0	0	0	0	0	0	0	0	0	0	0	0	0	0	0	0	0	0	0	0	0	0	0	0	0	0	0
barnesiella spp.	10	7	1	1	1	0	1	0	7572	59	2	1	75	1	54	21	1276	368	0	2	139	6	11	270	0	0	2	1	7	5	9	0	1	1	1	519	38	0	0	0	1	1	0	0	1	0	14	1	0
barnesiella viscericola	0	0	0	0	0	0	0	0	0	0	0	0	0	0	0	0	0	0	0	0	0	0	0	0	0	0	0	0	0	0	0	0	0	0	0	0	0	0	0	0	1	0	0	0	0	0	0	0	0
bdellovibrio spp.	0	0	0	0	0	0	0	2	0	0	0	0	0	0	0	0	0	0	0	0	0	0	0	2	0	3	2	0	0	8	0	0	0	0	0	0	0	0	0	0	0	0	0	0	0	0	0	0	0
bergeyella spp.	0	0	32	0	0	0	0	0	0	0	0	0	0	0	19	0	0	0	0	0	41	0	0	0	0	0	0	0	0	1	0	0	0	0	0	0	0	0	0	0	0	0	0	0	0	0	0	0	0
bifidobacterium adolescentis	0	0	28	2	1	0	0	0	0	0	1	0	0	0	6	2	3	2	0	1	0	5	115	14	0	0	0	0	2	1	1	0	0	0	0	0	0	0	0	0	0	0	0	0	0	0	0	0	0
bifidobacterium bifidum	7	52	2	6	0	0	0	0	1	0	0	0	0	0	7	1	15	14	0	0	74	74	6	14	0	0	0	0	0	0	0	2	0	0	0	0	0	0	0	0	1	0	0	0	0	0	0	0	0
bifidobacterium breve	2	0	1	0	0	0	0	0	1	0	0	0	0	0	6	4	3	3	0	4	5	2	9	13	0	0	0	0	12	0	0	0	0	5	0	0	0	0	0	0	1	0	0	0	0	0	3	0	0
bifidobacterium dentium	4	4	119	15	0	0	0	0	1	0	0	0	2	0	0	0	0	0	0	1	3	4	0	2	0	0	0	1	3	1	4	0	8	198	1	167	22	2	0	0	1	0	0	0	0	1	2	0	3
bifidobacterium longum	27	16	171	10	2	0	0	0	10	1	0	0	0	1	19	14	15	12	0	3	9	9	125	36	0	1	3	5	741	216	3	0	1	1	0	3	2	4	0	0	3	0	0	0	0	0	1	0	9
bifidobacterium pseudocatenulatum	250	112	87	34	0	0	0	0	94	3	0	0	0	0	0	0	2	1	0	0	2	2	2	4	0	0	0	0	0	0	1	0	0	0	0	0	0	0	0	0	0	0	0	0	0	0	1	0	2
bifidobacterium pullorum	0	0	11	0	0	0	0	0	0	0	0	0	0	0	0	0	0	0	0	0	0	0	4	1	0	0	0	0	0	0	0	0	0	0	0	0	0	0	0	0	1	0	0	0	0	0	0	0	0
bifidobacterium scardovii	0	0	0	0	0	0	0	0	0	0	0	0	0	0	0	0	0	0	0	0	0	0	0	0	0	0	0	0	0	0	0	0	0	0	0	0	0	0	0	0	0	0	0	0	0	0	0	0	0
bifidobacterium thermacidophilum	0	0	0	0	0	0	0	0	1	0	0	0	0	0	0	0	0	0	0	0	0	0	0	1	0	0	0	0	0	0	0	0	0	0	0	0	0	0	0	0	0	0	1	0	0	0	0	0	0
bilophila wadsworthia	3	0	0	0	0	0	0	0	0	1	0	0	1	0	10	1	0	0	0	1	108	67	0	38	1	2	130	80	1	1	2	0	1	0	0	0	0	0	0	0	1	0	0	0	0	0	1	0	0
blastococcus aggregatus	0	0	0	0	0	0	0	0	0	0	0	0	0	0	0	0	0	0	0	0	0	0	0	0	0	0	0	0	0	0	0	0	0	0	0	0	0	0	0	0	0	0	0	0	0	0	0	0	0
blastomonas natatoria	0	0	0	0	0	0	0	0	0	0	0	0	3	0	4	1	1	1	0	847	0	0	0	1	0	0	1	0	3	1	1	0	0	0	0	0	0	0	0	0	0	0	0	0	0	0	0	0	0
blastomonas spp.	0	0	0	0	0	0	0	0	0	0	0	0	0	0	0	0	0	0	0	0	0	0	0	0	0	0	0	0	0	0	0	0	0	0	0	0	0	0	0	0	0	0	0	0	0	0	0	0	0
blastopirellula spp.	0	0	0	0	0	0	0	0	0	0	0	0	0	0	0	0	0	0	0	0	0	0	0	0	0	0	0	0	0	0	0	0	0	2	0	0	0	0	0	0	0	0	0	0	0	0	0	0	0
blautia hydrogenotrophica	0	0	0	0	0	0	0	0	1	0	0	0	0	0	47	1	1	2	0	1	96	85	0	67	0	1	0	1	0	0	0	0	0	0	0	0	0	0	0	0	1	0	0	0	0	0	1	0	12
blautia producta	209	164	13	12	1	0	4	0	1966	27	3	0	7	1	1404	1553	118	33	0	15	2573	1423	709	2170	3	5	4	4	7	3	6622	5	0	0	4	0	2	0	0	0	52	0	0	0	1	2	283	6	17
blautia ruminococcus gnavus	0	0	0	0	0	0	0	0	0	0	0	0	0	0	0	0	0	0	0	0	0	0	0	0	0	0	0	0	0	0	0	0	0	0	0	0	0	0	0	0	0	0	0	0	0	0	0	0	299
blautia ruminococcus obeum	8	3	8	3	0	0	0	0	0	0	0	0	0	0	0	1	0	0	0	0	4	2	0	0	0	0	0	0	0	1	49	0	0	0	0	0	0	0	0	0	2	0	0	0	0	0	0	0	0
blautia ruminococcus torques	0	0	0	0	0	0	0	0	0	0	0	0	0	0	0	0	0	0	0	0	0	0	0	0	0	0	0	0	0	0	0	0	0	0	0	0	0	0	0	0	0	0	0	0	0	0	0	0	6
blautia spp.	21608	14852	6617	750	3	5	19	13	5642	49	18	4	82	11	3097	4057	5351	5355	0	38	4286	3523	14392	14524	38	722	798	804	143	145	11763	23	13	8	62	465	117	2	4	4	7366	35	0	5	4	11	2088	44	2197
bosea massiliensis	0	0	0	0	0	0	0	0	0	0	0	0	0	0	0	0	0	0	0	3	0	0	0	0	0	0	1	0	0	1	0	0	0	0	0	0	0	0	0	0	0	0	0	0	0	0	0	1	0
brachybacterium paraconglomeratum	0	0	0	0	0	0	0	0	0	0	0	0	0	0	1	0	0	2	0	0	0	0	0	0	0	0	0	0	0	0	0	0	0	0	0	0	0	0	0	0	0	0	0	0	0	0	0	0	0
bradyrhizobium elkanii	0	1	0	1	0	0	0	0	0	0	1	1	1	2	0	0	0	0	0	0	0	0	0	0	0	0	0	0	0	0	8	0	0	11	0	0	0	0	0	0	0	0	0	0	2	1	6	1	0
bradyrhizobium lupini	0	0	0	0	0	0	0	0	0	0	0	0	0	0	0	0	0	0	0	0	0	0	0	0	0	0	0	0	0	0	0	0	0	0	0	0	0	0	0	0	0	0	0	0	0	0	0	0	11
bradyrhizobium spp.	0	0	0	0	0	0	0	0	0	0	0	0	0	0	1	1	0	0	0	0	0	1	0	0	0	0	0	0	0	0	0	0	0	0	0	0	0	0	0	0	0	0	0	0	0	0	0	0	0
brevibacillus agri	0	0	0	0	0	0	0	0	0	0	0	0	0	0	0	0	0	0	0	0	0	0	0	0	0	0	0	0	0	0	0	0	0	0	0	0	0	0	0	0	0	0	0	0	0	0	0	0	12
brevibacillus parabrevis	0	0	0	0	0	0	0	0	0	0	0	0	0	0	0	0	0	0	0	0	0	0	0	0	0	0	0	0	0	0	0	0	0	0	0	0	0	0	0	0	0	0	0	0	0	0	0	0	516
brevibacterium paucivorans	0	0	0	0	0	0	0	0	38	0	0	0	0	0	0	0	0	0	0	0	0	0	0	0	0	0	0	0	0	0	0	0	0	0	0	0	0	9	0	0	0	0	0	0	0	0	0	0	0
brevibacterium sanguinis	0	0	0	0	0	0	0	0	0	0	0	0	0	0	0	0	0	0	0	0	0	0	0	0	0	0	0	0	0	0	0	0	0	0	0	0	0	0	0	0	0	0	0	0	0	0	0	0	0
brevibacterium spp.	0	0	0	0	0	0	0	0	0	0	0	0	0	0	0	0	0	0	0	0	0	0	0	0	0	0	0	0	0	0	0	0	0	0	0	0	0	0	0	0	0	0	0	0	0	0	0	0	0
brevundimonas diminuta	0	0	0	0	0	0	0	0	0	0	0	0	0	0	0	0	13	0	0	0	0	0	0	0	0	94	0	0	1	8	1	0	0	0	0	0	0	0	0	0	2	0	0	0	0	0	1	0	0
brevundimonas vesicularis	0	1	0	0	0	0	0	1	108	2	2	1	0	0	0	0	0	0	0	0	3	0	0	0	0	0	0	0	0	0	0	0	0	0	0	0	0	0	0	0	0	0	0	0	0	0	0	0	0
brochothrix thermosphacta	0	1	0	0	0	0	0	0	0	0	0	5	0	0	0	0	0	0	0	0	0	0	0	0	0	0	0	0	0	0	0	0	0	0	0	0	0	0	0	0	0	0	0	0	0	0	0	0	0
brooklawnia spp.	0	0	0	0	0	3	0	0	0	0	0	0	0	0	0	0	0	0	0	0	1	0	0	0	0	0	0	0	0	0	4	0	0	0	0	0	0	0	0	0	0	0	0	0	0	0	0	0	0
bulleidia extructa	1	1	0	0	0	0	0	0	0	0	0	0	0	0	0	0	0	0	0	0	0	0	0	0	0	0	1	0	0	0	422	0	0	0	0	0	0	0	0	0	0	0	0	0	0	0	0	0	0
bulleidia solobacterium moorei	6	5	165	2	0	0	0	1	2	6	0	1	0	0	57	5	7	5	0	3	130	225	8	127	11	7	6	2	28	43	4350	0	1	1	9	13742	5339	0	0	1	17	0	0	0	0	1	94	1	0
bulleidia spp.	0	0	0	0	0	0	0	0	0	0	0	0	0	0	0	0	0	0	0	0	0	0	0	0	0	0	0	0	0	0	21	0	0	0	0	0	0	0	0	0	0	0	0	0	0	0	0	0	0
burkholderia pyrrocinia	0	0	0	0	0	0	0	0	0	0	0	0	0	0	3	0	0	0	0	4	2	0	0	16	388	578	40	0	2	72	1	0	0	0	3	0	0	0	0	0	46	0	0	0	0	0	0	0	0
butyricimonas spp.	1	0	0	0	0	0	0	0	0	0	0	0	5	0	0	0	2	0	0	0	0	0	1	1	0	0	0	0	0	0	1	0	0	0	2	1	0	0	0	0	0	0	0	0	0	0	0	0	0
butyrivibrio spp.	1	3	0	0	0	0	0	0	0	0	0	0	0	0	11	0	0	0	0	1	16	50	3	116	0	0	0	2	0	4	0	0	0	0	0	1	0	0	0	0	0	1	0	0	0	0	0	0	0
caldibacillus geobacillus debilis	0	0	0	0	0	0	0	0	0	0	0	0	0	0	0	0	0	0	0	0	0	0	0	0	0	0	0	0	0	0	0	0	0	0	0	0	0	0	0	0	0	0	0	0	0	0	0	0	0
calothrix spp.	0	0	0	0	0	0	0	0	0	0	0	0	0	0	0	0	0	0	0	0	0	0	0	0	0	0	0	0	0	0	0	0	0	0	0	0	0	0	0	0	0	0	0	0	0	0	0	0	0
campylobacter bacteroides ureolyticus	0	0	0	0	0	0	0	0	0	0	0	0	0	0	0	0	101	68	0	0	0	0	0	0	0	0	0	0	0	0	0	0	0	0	0	0	0	0	0	0	0	0	0	0	0	0	0	0	0
campylobacter concisus	0	0	3	0	0	1	0	0	4	0	0	0	0	0	14	4	7	5	0	2857	50	20	10	13	0	0	0	0	0	0	1	0	0	0	0	0	0	0	0	0	0	0	0	0	0	0	0	0	0
campylobacter gracilis	3	3	2	0	0	0	1	0	2	0	0	0	1	1	1	1	0	1	0	2	1	1	3	4	0	0	0	0	0	0	3	0	0	0	0	0	0	0	0	0	0	0	0	0	0	2	4	1	0
campylobacter showae	0	0	2	0	0	0	0	0	0	0	0	0	0	0	0	0	40	13	0	0	0	0	0	0	0	0	0	0	0	0	0	0	0	0	0	0	0	0	0	0	0	0	0	0	0	0	0	0	0
candidatus peptoniphilus_massiliensis	0	0	0	0	0	0	0	0	0	0	0	0	0	0	0	0	0	0	0	0	0	0	0	0	1	2	2	2	5	2	4	0	0	0	70	1825	2266	0	0	0	3	0	0	0	0	0	0	0	14
candidatus_alysiosphaera spp.	0	0	0	0	0	0	0	0	0	0	0	0	0	0	0	0	0	0	0	0	0	0	0	0	0	0	0	0	0	0	0	0	0	0	0	0	0	0	0	0	0	0	0	0	0	0	0	0	0
canis lupus familiaris	0	1	2	97	23	43	48	87	48	98	51	18	4	53	5	4	9	2	0	3	5	30	0	1	35	36	6	5	3	23	2	88	3	20	18	3	1	37	29	36	4	24	29	48	40	70	0	89	0
capnocytophaga infantium	0	0	0	0	0	0	0	0	87	1	0	0	0	0	0	0	0	0	0	0	0	0	0	0	0	0	0	0	0	0	0	0	0	0	0	0	0	0	0	0	0	0	0	0	0	0	0	0	0
capnocytophaga leadbetteri	0	0	34	0	0	0	0	0	0	0	0	0	0	0	0	0	0	0	0	0	0	0	0	0	0	0	0	0	0	0	0	0	0	0	0	0	0	0	0	0	0	0	0	0	0	0	0	0	0
capnocytophaga ochracea	0	0	9	0	0	0	0	0	0	0	0	0	0	0	0	0	0	0	0	0	0	0	0	0	0	0	0	0	0	0	0	0	0	0	0	0	0	0	0	0	0	0	0	0	0	0	0	0	0
capnocytophaga spp.	0	0	0	0	0	0	0	0	0	4	0	0	0	0	0	0	0	0	0	0	0	0	0	0	0	0	0	0	0	0	0	0	0	0	0	0	0	0	0	0	0	0	0	0	0	0	0	0	0
cardiobacterium hominis	0	0	0	0	0	0	0	0	0	0	0	0	1	0	0	0	0	0	0	0	0	45	0	0	0	0	0	0	0	0	0	0	0	0	0	0	0	0	0	0	0	0	0	0	0	0	0	0	0
catenibacterium spp.	2	3	3	0	0	0	0	0	2	1	1	1	1	0	937	4	0	0	0	1	2622	2518	3	570	0	0	0	0	0	0	38	0	0	0	0	0	0	0	0	0	0	0	0	0	0	0	4	0	5
catonella morbi	0	0	0	0	0	0	0	0	1	0	0	0	0	0	0	0	0	0	0	0	0	0	0	1	0	0	0	0	1	0	1	0	0	0	0	0	1	0	0	0	0	0	0	0	0	0	0	0	0
caulobacter vibrioides	0	0	0	3	0	0	0	0	0	0	0	0	0	0	0	0	0	1	0	0	0	0	0	0	0	0	0	0	0	0	0	0	0	0	0	0	0	0	0	0	4	0	0	0	0	3	3	0	0
cellvibrio gandavensis	0	0	0	0	0	0	0	0	0	0	0	0	0	0	0	0	0	0	0	0	0	0	0	0	0	0	0	0	0	0	0	0	0	0	0	0	0	0	0	0	0	0	0	0	0	0	0	0	0
cellvibrio spp.	0	0	0	0	0	0	0	0	0	0	0	0	0	0	0	0	0	0	0	0	0	0	0	0	0	0	0	0	0	0	0	0	0	0	0	0	0	0	0	0	0	0	0	0	0	0	0	0	0
chitinophaga spp.	0	0	0	0	0	0	0	0	0	0	0	0	0	0	2	0	0	0	0	0	1	0	0	0	0	0	0	0	0	0	0	0	0	0	0	0	0	0	0	0	19	0	0	0	0	0	0	0	0
christensenella minuta	0	0	0	0	0	0	0	0	0	0	0	0	0	0	0	0	0	0	0	0	0	0	0	1	0	0	0	0	0	0	0	0	0	0	0	0	0	0	0	0	0	0	0	0	0	0	0	0	2
christensenella spp.	13	12	0	0	0	0	0	0	0	0	0	0	0	0	0	1	0	0	0	0	3	0	0	1	0	0	0	0	0	0	0	0	0	0	0	0	0	0	0	0	0	0	0	0	0	0	0	0	4
chroococcidiopsis spp.	0	0	0	0	0	0	0	0	0	0	0	0	0	0	0	0	0	0	0	0	0	0	0	0	0	112	0	46	0	0	0	0	0	0	0	0	0	0	0	0	0	0	0	0	0	0	0	0	0
chryseobacterium gleum	0	0	0	0	0	0	0	0	0	0	0	0	0	0	0	0	0	0	0	0	0	0	0	0	0	0	0	0	0	0	0	0	0	0	0	0	0	0	0	0	0	0	0	0	0	0	0	0	14
chryseobacterium hominis	0	0	0	0	0	0	0	0	163	0	10	2	0	0	0	0	0	0	0	0	0	0	0	0	0	0	0	0	0	0	0	0	0	0	0	0	0	0	0	0	0	0	0	0	1	0	0	0	0
chryseobacterium isbiliense	0	0	0	0	0	0	0	0	1	0	0	0	0	0	0	0	0	0	0	0	0	0	0	37	0	0	0	0	0	0	0	0	0	0	0	0	0	0	0	0	0	0	0	0	0	0	0	0	0
chryseobacterium spp.	0	0	0	0	0	0	0	0	0	0	0	0	0	0	0	0	0	0	0	0	0	0	0	0	0	0	0	0	0	0	0	0	0	0	0	0	0	0	0	0	1	0	0	0	0	0	0	0	0
chryseobacterium stagni	0	0	0	0	0	0	0	0	0	0	0	0	0	0	0	0	0	0	0	0	0	1	0	0	0	0	0	1	0	0	0	0	0	0	0	1	2	0	0	0	0	0	0	0	0	0	0	0	0
citrobacter farmeri	0	0	0	0	0	0	0	0	0	0	0	0	0	0	0	0	0	0	0	0	0	0	0	0	0	0	0	0	0	0	0	0	0	0	0	0	0	0	0	0	0	0	0	0	0	0	0	0	1
citrobacter freundii	6	3	4820	31	0	0	2	0	4	3	1	0	1	0	1	2	2	1	0	0	7	6	0	3	2	3	2	3	82	67	8	3	0	29	7	4059	265	1	0	0	3	0	1	0	0	1	23	1	0
climaciaceae climacium dendroides	0	0	0	0	0	0	0	0	0	0	0	0	0	0	0	0	0	0	0	0	1	0	0	0	0	0	0	0	0	0	0	0	0	0	0	0	0	0	0	0	0	0	0	0	0	0	0	0	0
cloacibacillus spp.	2	2	1	0	0	0	0	0	0	0	0	1	1	0	0	0	0	0	0	0	8	1	0	0	0	0	0	0	0	0	3	0	0	0	0	117	96	1	0	0	0	0	0	0	0	1	4	0	0
cloacibacterium spp.	0	0	0	0	0	4	0	0	0	0	0	0	0	0	2	0	43	0	0	0	12	0	0	77	74	366	56	28	3	106	1	0	0	23	72	3	0	2	0	0	175	2	4	0	0	0	0	0	0
clostridiales family xiii. incertae sedis eubacterium sulci	0	0	0	0	0	0	0	0	0	0	0	0	0	0	0	0	0	0	0	0	0	0	0	0	0	0	0	0	0	0	0	0	0	0	0	0	0	0	0	0	0	0	0	0	0	0	0	0	0
clostridium algidixylanolyticum	0	0	0	0	0	0	0	0	0	0	0	0	0	0	0	0	0	0	0	0	0	0	0	0	0	0	0	10	0	0	0	0	0	0	0	0	0	0	0	0	0	0	0	0	0	0	0	0	0
clostridium asparagiforme	1	18	0	0	0	0	0	0	4	0	0	0	0	1	7	6	1	2	0	0	0	0	0	4	0	1	1	0	0	1	0	0	0	0	0	1	0	0	0	0	0	1	0	0	0	0	25	0	0
clostridium bartlettii	76	98	70	0	0	0	0	0	3	0	0	0	0	0	2	3	1	0	0	0	16	3	45	139	0	4	154	98	0	1	1	0	0	0	4	0	0	0	0	0	0	0	0	0	0	0	128	0	0
clostridium bifermentans	0	0	0	0	0	0	0	0	0	0	0	0	0	0	0	0	0	0	0	0	0	0	0	0	0	0	0	0	0	1	0	0	0	0	0	0	0	0	0	0	104	0	0	0	0	0	0	0	0
clostridium bolteae	150	620	38	10	1	4	3	2	5565	97	2	2	4	1	1077	1401	5643	15661	0	281	82	24	722	1497	2	1	5	1	4	5	41	4	0	0	3	127	48	0	2	0	5	2	0	0	1	3	4342	258	0
clostridium butyricum	5	3	6	2	0	0	1	0	5	0	0	0	0	0	0	0	0	0	0	0	5	1	0	0	0	0	0	0	0	0	3	0	0	0	0	204	26	0	0	0	0	0	0	0	1	0	4491	6	0
clostridium cadaveris	0	0	0	0	0	0	0	0	4	0	0	0	0	0	5	1	5	1	0	336	3	0	1	5	0	0	0	0	0	0	0	0	0	0	0	0	0	0	0	0	0	0	0	0	0	0	0	0	0
clostridium celerecrescens	0	0	0	0	0	0	0	0	1	0	0	0	0	0	6	4	0	0	0	0	3	0	1	2	0	0	0	0	0	0	0	0	0	0	0	1	2	0	0	0	0	0	0	0	0	0	0	0	0
clostridium citroniae	8	40	0	0	0	0	0	0	355	0	0	0	0	0	28	39	0	1	0	5	0	1	109	161	0	0	0	0	0	0	1	0	0	0	0	165	16	0	0	0	0	0	0	0	1	0	9	0	0
clostridium clostridiiformes	0	0	0	0	0	0	0	0	0	0	0	0	0	0	0	0	0	0	0	0	0	0	0	0	0	0	0	0	0	0	0	0	0	0	0	0	0	0	0	0	0	0	0	0	0	0	4	0	0
clostridium cocleatum	0	0	0	0	0	0	0	0	0	0	0	0	0	0	0	0	0	0	0	0	0	0	0	0	1	1	0	10	2	2	11	0	0	1	3	6	1	0	0	0	2	0	0	0	0	0	0	0	0
clostridium difficile	0	1	2	0	0	0	0	0	335	4	0	0	0	0	1323	886	3	1	0	1	3	0	3	6	0	0	0	0	0	0	0	0	0	0	0	0	0	0	0	0	0	0	0	0	0	0	0	0	0
clostridium disporicum	0	0	0	0	0	0	0	0	0	0	0	0	0	0	0	0	0	0	0	0	0	0	0	0	0	0	0	0	0	0	0	0	0	0	0	0	0	0	0	0	0	0	0	0	0	0	0	0	0
clostridium glycolicum	1	0	3	2	0	0	0	2	2	1	0	0	0	0	0	0	1	0	0	0	6	5	0	0	0	0	0	0	0	0	3	1	0	0	0	0	0	0	0	0	0	0	0	0	0	0	1102	74	0
clostridium hathewayi	26	80	6	3	1	0	0	0	5	0	2	0	0	0	460	657	4	2	0	0	12	0	93	202	0	22	0	0	1	0	0	0	0	0	0	120	61	0	0	0	1	0	0	0	0	0	1	0	0
clostridium hylemonae	242	371	62	2	0	0	0	0	0	0	0	0	1	0	4	1	1	0	0	0	0	1	0	2	0	1	0	0	1	0	0	0	0	0	0	0	1	0	0	0	0	0	0	0	0	0	1	0	0
clostridium innocuum	3	36	11	0	0	1	0	0	1905	0	0	0	0	0	7	5	84	239	0	2	12	1	602	1318	0	3	0	1	1	0	48	0	1	0	3	0	1	0	0	0	1	0	0	0	1	1	2	0	0
clostridium lactatifermentans	6	47	0	0	0	0	0	0	1	0	0	0	0	0	13	0	0	0	0	0	15	0	24	97	1	0	0	0	0	1	0	0	0	0	0	469	63	0	0	0	0	0	0	0	0	0	0	0	0
clostridium lavalense	3	10	1	0	0	0	0	0	4	0	0	0	0	1	475	806	7	10	0	2	3	0	94	205	1	0	2	3	2	2	2	0	0	0	4	2	1	0	0	0	3	0	0	0	0	0	2	0	0
clostridium leptum	50	110	90	0	1	0	0	0	113	0	0	0	0	0	0	0	132	27	0	0	0	11	0	1	1	0	0	1	0	0	0	0	0	0	0	1	0	0	0	0	0	0	0	0	0	0	1	0	0
clostridium methylpentosum	0	0	0	0	0	0	0	0	0	0	0	0	0	0	0	0	0	0	0	0	0	0	35	14	0	0	0	0	0	0	0	0	0	0	0	0	0	0	0	0	0	0	0	0	0	0	0	0	0
clostridium orbiscindens	454	1264	199	13	0	0	0	1	270	2	2	1	4	0	812	536	466	208	0	2	35	4	679	1041	0	1	0	0	5	6	92	0	0	0	1	7	1	0	0	0	135	0	0	0	1	0	11	2	0
clostridium paraputrificum	0	0	0	0	4	8	0	0	16	0	0	0	0	0	53	28	30	14	1	4126	43	42	25	64	0	0	0	0	0	0	1	0	0	0	0	0	0	2	0	0	0	0	0	0	0	0	2	0	1
clostridium perfringens	3	2	1	0	0	0	0	0	2	0	0	0	0	0	0	0	0	0	0	0	2	1	0	0	0	145	0	1	0	0	0	0	0	0	0	1	0	1	0	0	1	0	0	0	0	0	830	7	2
clostridium ramosum	21	16	4	1	4	3	1	1	478	4	0	0	1	0	101	63	20	27	3	2112	74	88	260	184	5	5	2	6	20	11	189	0	0	1	5	2987	2531	0	0	0	9	1	0	0	1	1	445	9	0
clostridium saccharolyticum	4	5	0	0	0	0	0	0	0	0	0	0	0	0	0	0	0	0	0	0	0	0	0	0	0	0	0	0	0	0	1	0	0	0	0	1	1	0	0	0	1	0	0	0	0	0	0	0	0
clostridium sartagoforme	0	0	0	0	0	0	0	0	0	0	0	0	0	0	0	0	0	0	0	0	0	0	0	0	0	0	0	0	0	0	0	0	0	0	0	0	0	0	0	0	0	0	0	0	0	0	0	0	0
clostridium scindens	1087	1329	552	55	0	0	2	0	1	0	2	0	1	0	8	4	7	2	0	153	14	2	1243	1171	2	2	2	1	10	12	7	0	0	0	53	444	442	0	0	1	3	0	0	0	0	0	5	0	0
clostridium sordellii	0	0	0	0	0	0	0	0	0	0	0	0	0	0	0	0	0	0	0	0	0	1	0	0	0	0	0	0	0	0	0	0	0	0	0	0	0	0	0	0	0	0	0	0	0	0	0	0	0
clostridium sp.	0	0	0	0	0	0	0	0	0	0	0	0	0	0	0	0	0	0	0	0	0	0	0	0	0	0	0	0	0	0	0	0	0	0	0	0	0	0	0	0	0	0	0	0	0	0	0	0	211
clostridium spiroforme	12104	4142	1411	26	1	0	4	5	31	6	3	3	24	3	439	25	21	13	0	4	1173	809	1192	803	10	14	7	7	26	16	21886	5	1	2	10	22	15	0	1	0	18	0	0	0	1	4	29	4	0
clostridium spp.	569	504	208	32	0	1	8	1	9362	178	5	1	8	3	425	19	94	83	0	6	1316	1339	512	1347	8	5	40	6	18	12	152	5	1	0	5	8	2	1	0	1	6	1	0	0	3	1	34	2	52
clostridium straminisolvens	0	0	2	0	0	0	0	0	0	0	0	0	0	0	0	0	0	0	0	0	0	0	0	0	0	0	0	0	0	0	0	0	0	0	0	0	0	0	0	0	0	0	0	0	0	0	0	0	0
clostridium subterminale	0	0	0	0	0	0	0	0	0	0	0	0	0	0	0	0	0	0	0	0	0	0	1	8	0	0	0	0	0	0	0	0	0	0	0	0	1	0	0	0	0	0	0	0	0	0	0	0	48
clostridium symbiosum	59	154	2	1	3	0	4	0	2610	16	0	0	0	1	902	1824	21	15	0	620	203	238	268	1501	3	7	28	2	6	4	14	2	0	0	6	696	107	1	0	0	9	0	0	0	0	0	7	0	0
clostridium tertium	0	0	0	0	0	0	0	0	0	0	0	0	0	0	0	2	2	2	0	306	1	2	3	4	0	0	0	0	0	0	0	0	0	0	0	0	0	0	0	0	0	0	0	0	0	0	0	0	0
clostridium thermocellum	0	0	0	0	0	0	0	0	0	0	0	0	0	0	0	0	0	0	0	0	0	0	0	1	0	0	0	0	0	0	0	0	0	0	0	0	0	0	0	0	0	0	0	0	0	0	0	0	0
clostridium ultunense	0	0	0	0	0	0	0	0	0	0	0	0	0	0	0	0	0	0	0	0	0	0	0	0	0	0	0	0	0	0	0	0	0	0	0	0	0	2	0	0	0	0	0	0	0	0	0	0	0
collinsella aerofaciens	15127	9470	5421	509	5	3	11	5	5168	57	16	6	71	6	3512	81	9072	4015	0	24	18166	17253	79	7123	3	7	11	6	17	10	68	95	0	1	3	11	5	0	0	1	6	2	0	0	4	5	96	7	0
collinsella intestinalis	0	0	0	0	0	1	0	0	0	0	0	0	0	0	7	3	4	1	0	2	4	1	2044	1007	6	13	995	1416	34	20	17	0	1	1	16	12	4	0	0	0	17	1	1	0	0	0	0	0	0
collinsella spp.	0	0	0	0	0	0	0	0	2	0	0	0	0	0	0	2	0	1	0	0	0	0	0	0	0	0	0	0	0	0	0	0	0	0	0	1	0	0	0	0	0	0	0	0	0	0	0	0	0
collinsella stercoris	0	0	0	0	0	0	0	0	1	0	0	0	0	0	2	9	6	0	0	0	1	1	875	428	2	1	6	13	1	4	5	0	0	0	2	0	0	1	0	0	2	0	0	0	0	0	0	0	0
collinsella tanakaei	0	0	0	0	0	0	0	0	0	0	0	0	0	0	0	0	1	0	0	0	0	0	1	1	0	0	0	0	0	0	0	0	0	0	0	0	0	0	0	0	0	0	0	0	0	0	0	0	0
comamonas aquatica	0	0	0	0	0	0	0	0	0	0	0	0	0	0	1	1	0	0	0	0	0	0	0	0	0	7	0	0	0	0	0	0	0	0	0	0	0	0	0	0	0	0	0	0	0	0	0	0	0
comamonas denitrificans	0	0	0	0	0	0	0	0	0	0	0	0	0	0	0	0	0	0	0	0	0	0	0	0	0	0	0	0	0	0	0	0	0	0	0	0	0	0	0	0	0	0	0	0	0	0	0	0	0
comamonas testosteroni	0	0	0	0	0	0	0	0	0	0	0	0	0	0	0	0	0	0	0	0	0	0	0	0	0	0	0	0	0	0	0	0	0	0	0	0	0	0	0	0	0	0	0	0	0	0	0	0	0
comamonas testosteroni sb4	0	0	2	0	0	0	0	0	0	0	0	0	0	0	0	0	0	0	0	0	0	0	0	0	15	6	17	0	0	0	0	0	0	0	0	0	0	0	0	0	5	0	0	0	0	0	0	0	0
coprobacillus cateniformis	0	0	0	0	0	0	0	0	0	0	0	0	0	0	1	0	1	0	0	0	0	0	47	41	0	0	0	0	0	0	0	0	0	0	0	0	0	0	0	0	0	0	0	0	0	0	0	0	0
coprobacillus spp.	0	0	0	0	0	0	0	0	0	0	0	0	0	0	0	0	0	0	0	0	0	0	0	0	0	0	0	0	0	0	0	0	0	0	0	0	0	0	0	0	0	0	0	0	0	0	0	0	33
coprococcus catus	0	0	0	0	0	0	0	0	0	0	0	0	0	0	0	0	0	0	0	0	0	0	0	0	0	2	0	0	0	0	2	0	0	1	1	1	0	0	0	0	0	0	0	0	0	0	0	0	0
coprococcus clostridium sp. ss2/1	1357	1635	1418	94	0	2	3	0	9	0	4	0	1	0	62	8	3	6	0	0	202	369	4	88	19	16	3047	5699	28	29	47	0	0	1	19	29	16	2	0	0	41	0	0	0	0	0	6	0	0
coprococcus eutactus	1	2	0	0	0	0	0	0	0	0	0	0	0	0	0	0	0	0	0	0	1	0	0	0	0	0	0	0	0	0	0	0	0	0	0	0	0	0	0	0	0	0	0	0	0	0	0	0	0
coprococcus spp.	1031	1275	408	92	1	2	2	0	53	0	0	0	48	6	195	273	807	594	0	3	158	202	490	865	2	5	4	5	15	8	695	5	0	0	9	26	17	0	0	0	12	0	1	0	2	1	20	2	30
corynebacteriales spp.	0	0	0	0	0	0	0	0	0	0	0	0	0	0	0	0	0	0	0	0	0	0	0	0	0	0	0	0	0	0	0	0	0	0	0	0	0	0	0	0	0	0	0	0	0	0	0	0	0
corynebacterium afermentans	0	0	0	0	0	0	0	0	27	2	0	0	0	0	0	0	0	5	0	0	0	0	0	0	0	0	0	27	2	0	5	0	0	0	0	0	0	2	1	0	3	0	0	0	0	0	0	0	0
corynebacterium afermentans	0	0	0	0	0	0	0	0	0	0	0	0	0	0	0	0	0	0	0	0	0	0	0	0	0	0	0	0	0	0	0	0	0	0	0	0	0	0	0	0	0	0	0	0	0	0	0	0	0
corynebacterium amycolatum	0	0	3	1	2	0	0	2	0	0	1	0	0	0	0	0	0	0	0	0	0	0	0	0	0	1	1	0	0	0	0	0	0	0	275	1	0	108	0	0	0	0	0	0	1	0	0	0	0
corynebacterium argentoratense	0	0	0	0	0	0	1	0	1	0	0	0	0	0	2	0	0	0	0	0	1	0	0	1	0	0	0	0	0	0	0	0	0	0	0	0	0	0	0	0	0	0	0	0	0	0	0	0	0
corynebacterium aurimucosum	0	0	0	0	0	0	0	0	195	3	3	0	69	6	0	0	0	0	0	0	1	0	0	0	0	0	0	0	0	0	0	0	0	0	0	0	0	0	0	0	0	0	0	0	0	0	1	0	0
corynebacterium durum	1	0	13	0	0	0	0	0	52	0	0	0	0	0	7	2	0	0	0	2	39	13	11	8	0	0	0	25	1	0	148	2	0	0	0	1	0	0	0	0	0	0	0	0	1	0	13	0	0
corynebacterium genitalium	0	0	0	0	0	0	0	0	0	0	0	0	0	0	0	0	0	0	0	0	0	0	0	0	0	0	0	0	0	0	0	0	0	0	0	0	0	0	0	0	0	0	0	0	0	0	0	0	0
corynebacterium glaucum	0	0	0	0	0	0	0	0	0	0	0	0	0	0	0	0	0	0	0	0	0	0	0	0	0	0	0	0	0	0	0	0	0	0	0	0	0	0	0	0	0	0	0	0	0	0	0	0	0
corynebacterium glucuronolyticum	0	0	0	0	0	0	0	0	0	0	0	0	0	0	0	0	0	0	0	0	0	0	0	0	0	0	0	0	0	0	0	0	0	0	0	0	0	0	0	0	0	0	0	0	0	0	0	0	5
corynebacterium imitans	0	0	0	0	0	0	0	0	0	0	0	0	0	0	0	0	0	0	0	0	0	0	0	0	0	0	0	0	0	0	0	0	0	0	0	0	0	0	0	0	0	0	0	0	0	0	0	0	0
corynebacterium jeikeium	0	0	0	0	0	0	0	0	166	2	0	0	0	0	0	0	0	0	0	0	0	0	0	0	0	0	0	12	0	0	0	0	0	0	0	0	0	0	0	0	0	0	0	0	0	0	0	0	0
corynebacterium kroppenstedtii	0	0	0	0	0	0	0	0	0	0	0	0	0	0	0	0	0	0	0	0	0	0	0	0	0	0	0	0	4	0	0	0	0	0	0	0	0	0	0	0	10	0	0	0	0	0	0	0	0
corynebacterium lipophiloflavum	0	0	0	0	0	0	0	0	0	0	0	0	0	0	0	0	0	0	0	0	0	0	0	0	0	0	0	0	0	0	0	0	0	0	0	0	0	0	0	0	0	0	0	0	0	0	0	0	0
corynebacterium macginleyi	0	0	7	3	0	0	0	0	3	0	0	0	0	0	1	1	0	0	0	0	4	0	0	0	0	1	0	53	0	0	8	0	0	0	2	0	1	0	0	0	0	0	0	0	0	0	0	0	0
corynebacterium massiliensis	0	0	0	0	0	0	0	0	0	0	0	0	0	0	0	0	0	0	0	0	0	0	0	0	0	0	0	0	0	0	0	0	0	0	0	0	0	0	0	0	0	0	0	0	0	0	0	0	0
corynebacterium matruchotii	1	0	124	0	0	0	0	0	179	0	6	0	7	0	2	0	0	0	0	0	11	0	0	0	0	29	0	0	0	0	0	0	0	0	0	0	0	0	0	0	38	0	0	0	0	1	1	0	0
corynebacterium propinquum	0	0	0	0	0	0	0	0	0	0	0	0	0	0	0	0	0	0	0	0	0	0	0	0	0	0	0	0	0	0	0	0	0	0	0	0	0	0	0	0	0	0	0	0	0	0	1	0	0
corynebacterium pseudodiphtheriticum	0	0	0	0	0	0	0	0	0	0	0	0	0	0	0	0	0	0	0	0	0	0	0	0	0	0	0	0	0	0	0	0	0	0	0	0	0	0	0	0	0	0	0	0	0	0	0	0	0
corynebacterium renale	0	0	0	0	0	0	0	0	0	0	0	0	1	0	0	0	0	0	0	0	0	0	0	0	0	0	0	0	0	0	0	0	0	0	0	0	0	0	0	0	0	0	0	0	0	0	0	0	0
corynebacterium riegelii	0	0	0	0	0	0	0	0	10	0	0	0	0	0	0	0	0	0	0	0	0	0	0	0	0	0	0	0	0	0	0	0	0	0	0	0	0	0	0	0	0	0	0	0	0	0	0	0	0
corynebacterium simulans	0	0	0	0	0	0	0	0	55	0	0	0	0	0	0	0	0	0	0	0	0	0	0	0	0	0	0	0	0	0	0	0	0	0	0	0	0	0	0	0	0	0	0	0	0	0	0	0	0
corynebacterium spp.	0	0	7	0	0	0	1	1	211	0	3	0	9	0	0	0	0	1	0	0	1	0	0	12	0	0	0	16	2	2	19	0	0	0	29	0	0	3	0	0	0	0	0	0	0	1	0	0	5
corynebacterium striatum	0	0	0	0	0	0	0	0	0	0	0	0	0	0	0	0	0	0	0	0	0	0	0	0	0	0	0	0	0	0	0	0	0	0	0	0	0	0	0	0	0	0	0	0	0	0	0	0	0
corynebacterium sundsvallense	0	0	0	0	0	0	0	0	0	0	0	0	0	0	0	0	0	0	0	0	0	0	0	0	0	0	0	56	0	0	0	0	0	0	0	0	0	0	0	0	0	0	0	0	0	0	0	0	0
corynebacterium tuberculostearicum	0	0	10	3	1	0	1	1	492	2	6	0	0	1	0	1	0	1	0	11	3	0	1	16	3	160	1	498	2	47	7	0	9	0	59	14	0	19	0	1	81	1	0	0	5	0	1	0	34
corynebacterium ureicelerivorans	0	0	0	0	0	0	0	0	0	0	0	0	0	0	0	0	0	0	0	0	0	0	0	0	0	0	0	0	0	0	0	0	0	0	0	0	0	0	0	0	0	0	0	0	0	0	0	0	0
corynebacterium vitaeruminis	0	3	0	0	0	35	0	2	3	0	0	0	0	0	1	2	3	3	0	3	2	0	0	4	0	0	0	0	0	0	38	0	0	0	0	0	0	0	0	0	0	0	4	0	0	0	0	0	0
craurococcus spp.	0	0	0	0	0	0	0	0	0	0	0	0	0	0	0	0	0	0	0	0	0	0	0	0	0	0	0	17	0	0	0	0	0	0	0	0	0	0	0	0	0	0	0	0	0	0	0	0	0
cronobacter turicensis z3032	0	0	0	0	0	0	0	0	0	0	0	0	0	0	0	0	0	0	0	0	0	0	0	0	0	0	0	0	1	5	0	0	0	0	0	0	0	0	0	0	0	0	0	0	0	0	1	0	0
cryocola spp.	0	0	0	0	0	0	0	0	0	0	0	0	0	0	0	1	0	0	0	0	0	0	0	0	0	0	0	0	0	0	7	0	0	0	0	0	0	0	0	0	0	0	0	0	0	0	0	0	0
cryptococcus curvatus	0	0	0	0	0	0	0	0	0	0	0	0	0	0	0	0	0	0	0	0	0	0	0	0	0	0	0	0	0	0	0	0	0	0	0	0	0	0	0	0	1	0	0	0	0	0	0	0	0
cupriavidus basilensis n_ams	0	0	0	0	0	0	0	0	0	0	0	0	0	0	0	1	0	0	0	0	4	0	0	3	42	473	14	0	3	19	0	0	0	0	4	0	0	0	0	0	11	0	0	0	0	0	0	0	0
cupriavidus pauculus	0	0	0	0	0	0	0	0	0	0	0	0	0	0	0	2	0	0	0	0	1	0	0	0	111	0	35	0	1	17	0	0	0	0	0	0	0	0	0	0	12	0	0	0	0	0	0	0	3
curvibacter spp.	0	0	0	0	0	0	0	0	0	0	0	0	0	0	0	0	0	0	0	0	0	0	0	0	0	0	0	0	0	0	0	0	0	0	0	0	0	0	0	0	0	0	0	0	0	0	0	0	116
dechloromonas spp.	0	0	0	0	0	0	0	0	0	0	0	0	0	0	0	0	0	0	0	5	0	0	0	0	0	0	0	0	0	0	0	0	0	0	0	0	0	0	0	0	0	0	0	0	0	0	0	0	0
deinococcus murrayi	0	0	0	1	0	0	0	0	0	0	0	0	0	0	0	0	0	0	0	0	0	0	0	0	0	0	0	32	0	0	0	0	0	0	0	0	0	0	0	0	0	0	0	0	0	0	0	0	0
delftia spp.	1	0	14	0	0	0	0	0	0	0	0	0	0	0	0	0	27	28	0	0	3	0	1	6	23	1	0	0	3	0	0	0	0	0	15	0	0	0	0	0	0	0	1	0	0	0	0	0	0
dendrobium officinale	0	0	0	0	0	0	0	0	0	2	0	0	0	0	0	0	0	0	0	0	0	0	0	0	0	0	0	0	0	0	0	0	0	0	0	0	0	0	0	0	0	0	0	0	0	0	0	0	0
dermatophilus spp.	0	0	0	0	0	0	0	0	0	0	0	0	1	0	0	0	0	0	0	0	0	0	0	0	0	63	0	0	0	0	0	0	0	0	0	0	0	0	0	0	1	0	0	0	0	0	0	0	0
desulfovibrio alkalitolerans	0	0	0	0	0	0	0	0	291	0	0	0	0	0	0	0	0	18	0	0	1	0	0	1	0	0	0	0	0	57	0	0	0	0	0	0	0	0	0	0	0	0	0	0	0	0	0	0	0
desulfovibrio desulfuricans	0	0	0	0	0	0	0	0	0	0	0	0	0	0	0	0	0	0	0	0	0	0	0	0	0	1	0	1	1	0	0	0	0	0	0	0	0	0	0	0	0	0	0	0	1	0	0	0	0
desulfovibrio spp.	0	0	0	0	0	0	0	0	0	0	0	0	0	0	0	0	0	0	0	0	0	0	0	0	0	0	0	0	0	0	0	0	0	0	0	0	0	0	0	0	0	0	0	0	0	0	0	0	0
devosia spp.	0	0	0	0	0	0	0	0	0	0	0	0	0	0	0	0	0	0	0	0	0	0	0	0	0	0	0	0	0	0	0	0	0	0	0	0	0	0	0	0	0	0	0	0	0	0	0	0	0
dialister invisus	11306	5758	4426	212	0	1	4	1	18	0	4	1	10	0	261	21	9	4	0	3	779	599	649	1335	11	325	606	379	30	15	49	3	2	0	15	219	43	0	0	1	17	1	4	0	1	0	28	3	19
dialister micraerophilus	1	5	1	0	0	0	1	0	1	1	0	2	2	0	0	0	0	0	0	0	0	0	0	0	0	0	0	0	0	42	1	0	0	0	0	0	0	0	0	0	0	0	0	0	0	0	24	0	0
dialister pneumosintes	73	341	29	4	0	0	0	0	0	0	0	0	0	0	8	2	0	0	0	0	14	49	4	1	1	2	1705	1084	8	4	6	0	0	0	3	10	2	1	0	0	6	0	0	1	0	0	1	0	0
dialister spp.	23	4	2	3	0	0	0	0	674	0	0	0	1	0	0	0	1	1	0	0	3	3	0	4	0	0	0	1	1	1	2	0	0	1	0	0	1	0	0	0	0	0	0	0	0	0	1	0	0
dolosigranulum spp.	0	0	0	0	0	0	0	0	0	0	0	0	0	0	0	0	0	0	0	0	0	0	0	0	0	0	0	0	0	0	0	0	0	0	0	0	0	0	0	0	0	0	0	0	0	0	0	0	0
dorea formicigenerans	45	34	17	2	0	3	4	3	15	5	1	0	37	3	2710	12	17	20	0	6	8182	7269	10	1505	7	21	2544	4837	31	21	94	30	2	2	15	17	20	2	0	0	55	1	0	3	2	4	52	3	0
dorea spp.	10042	8521	3575	586	4	3	10	7	2525	42	11	3	21	7	1080	157	7549	2789	0	15	2823	1501	503	985	57	46	61	79	127	120	14741	13	8	2	56	95	49	1	4	1	78276	215	0	4	3	5	9527	173	82
drilonematidae alaninema sp.	0	0	0	0	1	1	0	0	0	0	4	0	0	0	0	0	0	0	0	0	0	0	0	0	0	0	0	0	0	0	0	2	0	0	0	0	0	1	2	0	0	2	0	1	0	1	0	1	0
eggerthella lenta	195	258	93	2	0	0	0	1	193	2	1	0	6	1	61	34	1	1	0	1	93	183	948	617	7	6	291	751	10	8	612	1	1	0	45	397	178	1	0	0	8	0	0	0	1	0	7	0	4
eggerthella sinensis	1	0	0	0	0	0	0	0	0	0	0	0	0	0	0	0	0	0	0	0	0	0	0	0	0	0	0	0	0	0	0	0	0	0	0	0	0	0	0	0	0	0	0	0	0	0	0	0	0
eggerthella spp.	71	99	18	0	0	0	0	0	706	6	1	0	0	1	45	17	1	0	0	0	173	297	1	107	3	2	179	249	8	5	2230	0	0	0	0	6	1	0	0	0	3	0	0	0	0	0	6	0	0
eikenella corrodens	0	0	4	0	0	0	0	0	36	0	0	0	0	0	260	0	0	0	0	47	854	9	1	3	0	0	0	10	0	0	0	0	0	0	0	0	0	0	0	0	0	0	0	0	0	0	0	0	1
enhydrobacter aerosaccus	0	0	33	1	0	0	1	0	268	15	15	42	6	0	0	0	0	0	0	0	0	0	0	9	0	0	0	0	0	0	0	0	0	0	0	0	0	0	0	0	0	0	0	0	0	0	0	2	0
enhydrobacter spp.	0	0	0	0	0	0	0	0	0	0	0	0	0	0	0	0	0	0	0	0	0	0	0	0	0	0	0	0	0	0	0	0	0	0	0	0	0	0	0	0	0	0	0	0	0	0	0	0	0
enterobacter hormaechei	86	127	81	1	0	1	0	1	365	3	2	1	0	0	6	3	282	71	0	208	24	3	7	25	4	33	134	85	963	671	14	0	34	1	811	866	72	4	0	0	21	0	1	1	0	1	3796	13	0
enterobacter sp. 638	0	0	185	2	0	0	0	0	1	0	0	0	0	0	1	0	1	2	0	82	10	0	1	1	4	5	0	4	4342	1186	5	0	16	3	52	8	11	1	0	0	8	0	0	0	0	0	0	0	0
enterobacter spp.	3	0	33	1	1	0	0	0	3	2	0	3	1	0	0	0	3	1	0	2	0	1	0	1	1	0	7	9	110	33	0	0	2	0	5	0	1	0	0	0	1	0	0	0	0	0	2	0	0
enterococcus avium	2	4	6	0	0	0	0	1	2412	3	2	0	0	0	0	0	1	2	0	0	3	2	14	11	204	137	221	400	430	319	119	0	15	16	168	121	84	13	2	1	118	3	1	9	0	0	10	0	1
enterococcus canintestini	1	0	123	0	0	0	0	0	0	0	0	0	0	0	0	0	0	0	0	0	0	1	0	0	0	0	0	0	0	0	0	0	0	0	0	0	0	0	0	0	0	0	0	0	0	0	1	0	0
enterococcus casseliflavus	0	0	0	0	0	1	0	0	1	0	0	0	0	0	1	0	0	0	0	0	0	1	2	1	16	10	149	128	1084	4769	18	0	3	1	11	14	5	0	0	0	11	0	1	1	0	0	0	0	0
enterococcus casseliflavus 32	0	0	0	0	0	0	0	0	0	0	0	0	0	0	0	0	0	0	0	0	0	0	0	0	0	0	0	0	2	1	0	0	0	0	0	0	0	0	0	0	0	0	0	0	0	0	0	0	0
enterococcus cecorum	0	0	0	0	0	0	0	0	0	0	0	0	0	0	0	0	0	0	0	0	0	0	0	0	0	0	10	13	0	0	7	0	0	0	0	0	0	0	0	0	0	0	0	0	0	0	0	0	0
enterococcus faecalis	1	1	27	1	0	2	0	0	26	0	0	0	0	0	12	8	3	3	0	5	6	3	5	21	183	342	135	123	1699	974	299	1	54	767	291	257	149	10	7	5	249	5	2	8	0	0	3	0	15
enterococcus faecium	37	17	17626	40	3	1	2	2	54	3	5	1	16	7	93	76	74	48	0	21	86	39	47	118	18270	7528	43	73	4525	5279	51	1	5	161	18	19	13	1	0	1	30	0	1	1	0	8	2659	17	0
enterococcus faecium mother c4	2	1	59	0	0	0	0	0	4	0	0	0	2	0	7	3	3	1	0	3	4	4	7	7	132	57	4	2	122	50	1	0	0	6	2	3	0	0	0	0	2	0	0	0	0	0	69	2	0
enterococcus gallinarum	0	0	0	0	0	0	0	0	0	0	0	0	0	0	0	0	0	0	0	0	0	0	0	0	5	0	0	1	6	5	0	0	0	0	0	0	0	0	0	0	0	0	0	0	0	0	0	0	0
enterococcus hirae	0	0	1	0	0	0	0	0	0	0	0	0	0	0	0	0	1	0	0	0	0	0	0	0	0	0	0	0	9	1	0	0	0	0	0	0	0	0	0	0	0	0	0	0	0	0	0	0	0
enterococcus lactis	0	0	0	0	0	0	0	0	0	0	0	0	0	0	0	0	0	0	0	0	0	0	0	0	1	2	0	0	0	0	0	0	0	0	0	0	0	0	0	0	0	0	0	0	0	0	0	0	0
enterorhabdus spp.	135	49	15	4	0	0	0	0	2	2	0	1	1	0	2	7	2	4	0	0	10	3	3	6	1	3	2	2	6	2	12	0	0	0	1	10	4	0	0	0	3	0	0	0	0	1	6	1	0
epulopiscium spp.	0	0	0	0	0	0	0	0	0	0	0	0	0	0	0	0	0	0	0	0	0	0	0	0	0	0	0	0	0	0	0	0	0	0	0	0	0	0	0	0	0	0	0	0	0	0	0	0	3
eremococcus spp.	0	0	0	0	1	0	0	0	0	0	0	1	0	0	0	0	0	0	0	0	0	0	0	0	0	0	0	0	0	0	0	0	0	0	0	0	0	0	0	0	0	0	0	0	0	0	0	0	0
erwinia pantoea dispersa	1	0	0	0	0	0	0	0	0	0	0	0	0	1	0	0	0	0	0	1	0	0	0	0	0	0	0	1	27	8	0	0	0	0	0	3	0	0	0	0	0	0	0	1	0	0	0	0	0
erysipelatoclostridium clostridium innocuum	0	0	0	0	0	0	0	0	0	0	0	0	0	0	0	0	0	0	0	0	0	0	0	0	0	0	0	0	0	0	0	0	0	0	0	0	0	0	0	0	0	0	0	0	0	0	0	0	1
erysipelatoclostridium clostridium ramosum	0	0	0	0	0	0	0	0	0	0	0	0	0	0	0	0	0	0	0	0	0	0	0	0	0	0	0	0	0	0	0	0	0	0	0	0	0	0	0	0	0	0	0	0	0	0	0	0	35
erysipelatoclostridium clostridium spiroforme	0	0	0	0	0	0	0	0	0	0	0	0	0	0	0	0	0	0	0	0	0	0	0	0	0	0	0	0	0	0	0	0	0	0	0	0	0	0	0	0	0	0	0	0	0	0	0	0	9
erysipelothrix spp.	0	0	0	0	0	0	0	0	0	0	0	0	0	0	1	0	1	0	0	0	5	0	0	17	0	0	0	0	0	0	1	0	0	0	0	0	0	0	0	0	0	0	0	0	0	0	0	0	0
escherichia coli	7	9	6	1	0	0	0	0	33	0	0	0	3	0	10	3	45	15	0	1	44	16	1	13	6	4	45	21	263	432	18	0	80	2	5	25	9	2	0	1	6	0	0	0	1	1	976	14	0
escherichia fergusonii	998	1239	446	10	13	17	5	5	2464	26	6	9	16	1	435	19	5644	1217	0	821	1621	548	103	1500	91	464	24684	21384	18918	76803	341	5	646	160	497	656	173	14	5	10	645	5	3	14	4	6	21906	163	7
escherichia_shigella spp.	0	0	0	0	0	0	0	0	0	0	0	0	0	0	0	0	0	1	0	0	0	0	3	3	0	122	1	0	37	3	0	0	7	2	0	0	0	0	0	0	0	0	0	0	0	0	0	0	0
eubacterium biforme	103	112	98	2	0	0	0	0	2	0	0	3	0	0	2	1	1	1	0	0	1	0	2	3	0	0	0	0	2	0	0	0	0	0	0	0	0	0	0	0	52	0	0	0	0	0	0	0	0
eubacterium cylindroides	1	0	1	0	0	0	0	0	1	0	0	0	0	0	1	1	1	0	0	0	2	88	0	31	1	0	0	0	4	8	83	0	0	0	2	0	1	0	0	0	3	0	0	0	0	0	1	0	0
eubacterium dolichum	0	0	0	0	0	0	0	0	0	0	0	0	0	0	0	0	0	0	0	0	0	0	5	3	0	0	0	0	0	0	0	0	0	0	0	0	0	0	0	0	0	0	0	0	0	0	0	0	0
eubacterium infirmum	0	0	0	0	0	0	0	0	0	0	0	0	0	0	0	0	0	0	0	0	0	0	0	0	0	0	0	0	0	0	9	0	0	0	0	0	0	0	0	0	0	0	0	0	0	0	0	0	0
eubacterium limosum	0	0	0	0	1	0	0	0	3	0	0	0	0	0	250	452	4	3	0	3	2	1	79	41	0	0	0	0	0	1	2	0	0	0	1	24	24	0	0	0	0	0	0	0	0	0	0	0	0
eubacterium nodatum	0	0	0	0	0	0	1	0	0	1	0	0	0	0	1	1	1	0	0	0	0	1	2	0	0	0	0	0	0	0	0	0	0	0	0	0	0	0	0	0	0	0	0	0	0	1	1	0	0
eubacterium rectale	0	0	0	0	0	0	0	0	0	0	0	0	0	0	0	0	0	0	0	0	0	0	0	0	0	0	0	0	0	0	0	0	0	0	0	0	0	0	0	0	0	0	0	0	0	0	0	0	3246
eubacterium siraeum	0	0	0	0	0	0	0	0	4	0	0	0	0	0	2	2	2	3	0	1	1	0	0	3	1	4	2	2	6	3	1	0	0	0	4	2	0	0	1	0	1	1	0	0	0	0	0	0	0
eubacterium sulci	2	1	0	0	1	0	0	0	2	1	0	0	1	1	29	2	0	0	0	0	54	4	0	101	0	0	0	0	0	0	159	0	0	0	0	0	0	0	0	0	0	0	0	0	0	0	91	0	0
facklamia spp.	0	0	0	0	0	0	0	0	104	0	0	0	0	0	0	0	0	0	0	0	0	0	0	0	0	0	0	0	0	0	0	0	0	0	0	0	0	0	0	0	31	0	0	0	0	0	0	0	1
faecalibacterium human gut_metagenome	0	0	0	0	0	0	0	0	0	0	0	0	0	0	0	0	0	0	0	0	0	0	1	0	0	0	0	0	0	0	0	0	0	0	0	0	0	0	0	0	0	0	0	0	0	0	0	0	0
faecalibacterium prausnitzii	14	44	15	2	0	1	2	1	6	0	0	1	53	2	749	13	11	10	0	3	2666	1061	752	3063	5	6	4	3	14	15	352	5	0	0	10	13	7	0	0	0	10	0	0	1	2	0	12	1	929
faecalibacterium spp.	698	1506	312	74	2	2	0	1	145	2	2	5	30	3	254	70	51	63	0	38	702	308	1569	1944	10	14	7	10	22	19	139	3	1	1	13	75	32	0	2	0	25	0	0	0	0	0	153	0	182
fastidiosipila bacterium str.	0	0	0	0	0	0	0	0	0	0	0	0	0	0	0	0	0	0	0	0	0	0	0	0	0	0	0	0	0	0	0	0	0	0	0	0	0	0	0	0	0	0	0	0	0	0	0	0	0
fastidiosipila bacterium str._rauti	0	1	0	0	0	0	0	0	0	0	1	0	0	0	0	0	0	0	0	0	0	0	0	0	0	0	0	2	3	1	0	0	0	0	0	420	314	1	0	0	0	0	0	0	0	0	0	3	0
fibrobacter spp.	0	0	0	0	0	0	0	0	0	0	0	0	0	0	0	0	0	0	0	0	0	0	0	0	0	0	0	0	0	0	0	0	0	0	0	0	0	0	0	0	0	0	0	0	0	0	0	0	144
filifactor spp.	0	1	0	0	0	0	1	0	0	1	0	0	0	0	23	0	0	0	0	0	34	29	0	42	0	0	0	0	0	0	13	0	0	0	0	0	1	0	0	0	0	0	0	0	0	0	89	0	0
finegoldia magna	1	1	40	1	1	1	0	3	1312	5	15	5	248	2	2	1	0	0	0	0	5	0	1	0	114	1	0	1	1	30	16	0	0	1	348	29	20	22	0	0	65	0	2	0	0	0	13	1	0
flavisolibacter spp.	0	1	0	0	0	0	0	0	3	0	0	0	0	0	0	0	0	0	0	0	0	0	0	0	0	0	0	0	0	60	0	0	0	0	0	0	0	0	0	0	0	0	0	0	0	0	0	0	0
flavobacterium denitrificans	1	0	8	0	0	0	0	0	0	0	0	0	0	0	0	0	0	0	0	0	0	0	0	0	0	0	0	0	0	0	0	1	0	0	0	0	0	0	0	0	0	0	0	0	0	0	0	0	0
flavobacterium frigidarium	0	16	0	0	0	0	0	0	0	0	0	0	0	0	0	0	0	0	0	0	0	0	0	0	0	0	0	0	0	0	0	0	0	0	0	0	0	0	0	0	0	0	0	0	0	0	0	0	0
flavobacterium spp.	0	0	0	0	0	0	0	0	0	0	0	0	0	0	0	0	0	0	0	0	0	5	0	0	0	0	0	0	0	0	0	0	0	0	0	0	0	0	0	0	0	0	0	0	0	0	0	0	0
flavobacterium succinicans	0	0	0	0	0	0	0	0	0	0	0	0	0	0	0	0	0	0	0	0	0	0	0	0	0	0	0	0	0	0	0	0	0	0	0	0	0	0	0	0	0	0	0	0	0	0	0	0	0
flavonifractor clostridium orbiscindens	0	0	0	0	0	0	0	0	0	0	0	0	0	0	0	0	0	0	0	0	0	0	0	0	0	0	0	0	0	0	0	0	0	0	0	0	0	0	0	0	0	0	0	0	0	0	0	0	77
flavonifractor spp.	3	12	0	0	0	0	0	0	1	0	0	0	0	0	5	0	1	1	0	0	9	3	0	7	0	1	2	0	1	1	8	0	0	0	1	1	1	0	0	0	0	0	0	0	0	0	0	0	45
flexibacter spp.	0	0	0	0	0	0	0	0	0	0	0	0	0	0	0	0	0	0	0	0	1	55	0	0	0	0	0	0	0	0	0	0	0	0	0	0	0	0	0	0	0	0	0	0	0	0	0	0	0
frankiales spp.	0	0	0	0	0	0	0	0	0	0	0	0	0	0	0	0	0	0	0	0	0	0	0	0	0	0	0	0	0	0	0	0	0	0	0	0	0	0	0	0	0	0	0	0	0	0	0	0	0
fusobacterium nucleatum	34	50	138	16	6	1	11	9	785	24	9	5	14	9	537	12	424	156	1	582	2483	571	7	812	0	2	83	107	7	18	50	17	0	2	2	12	2	0	0	0	0	0	0	0	7	12	110	3	12
fusobacterium nucleatum animalis	8	10	0	2	1	7	1	1	5388	55	0	0	0	0	80	77	22862	13070	1	1169	98	21	48	140	13	288	13150	9590	39	25	49	0	5	1	17	25	14	0	7	1	40	6	0	2	1	2	12	1	0
fusobacterium periodonticum	0	0	45	0	0	0	0	0	42	0	0	0	0	0	38	0	1	0	0	91	154	46	0	232	0	0	0	10	2	0	0	0	0	0	0	0	0	0	0	0	0	0	0	0	0	0	5	0	0
fusobacterium spp.	10	22	7	2	0	0	1	2	10	5	0	1	4	3	8	0	2	0	0	112	16	8	2	12	1	0	2	2	2	0	11	1	0	0	2	3	2	0	0	0	8	0	0	0	0	1	24	1	1
fusobacterium ulcerans	0	0	0	0	0	0	0	0	0	0	0	0	0	0	0	0	0	0	0	0	0	0	0	0	0	2	601	483	2	3	4	0	0	1	0	1	1	0	0	0	4	1	0	0	0	0	0	0	2
gemella bergeri	0	0	0	0	0	0	0	0	0	0	0	0	0	0	0	0	0	0	0	0	0	0	0	0	0	0	0	0	0	0	15	0	0	0	0	0	0	0	0	0	0	0	0	0	0	0	0	0	0
gemella haemolysans	9	5	79	0	0	1	1	1	3	4	0	0	217	0	403	3	50	12	0	1	1313	1039	7	576	2	3	2	0	1539	476	2238	1	0	0	1817	4	3	22	0	1	18	0	0	0	1	0	286	1	1
gemella morbillorum	0	2	36	0	0	1	5	0	41	0	0	0	95	0	1120	2	0	1	0	1	4075	61	2	72	0	0	0	0	0	0	373	1	0	0	0	0	0	0	0	0	1	0	0	1	0	1	50	0	2
gemella palaticanis	0	0	0	0	0	0	0	0	0	0	0	0	0	0	0	0	0	0	0	0	0	0	0	0	0	0	0	0	0	0	14	0	0	0	0	0	0	0	0	0	0	0	0	0	0	0	0	0	0
gemella sanguinis	16	9	404	6	0	3	4	0	19	4	1	2	299	1	281	27	187	102	0	3	874	687	46	596	1	3	0	1	21	4	2378	7	0	1	2	1	1	1	0	1	135	1	0	0	1	0	794	0	1
gemmata spp.	0	0	0	0	0	0	0	0	0	0	0	0	0	0	0	0	0	0	0	0	0	0	0	0	0	0	0	0	0	0	7	0	0	0	0	0	0	0	0	0	0	0	0	0	0	0	0	0	0
gemmatimonas spp.	0	0	0	0	0	0	0	0	0	0	0	0	0	0	0	0	0	0	0	0	0	0	0	0	0	17	0	0	0	0	0	0	0	0	0	0	0	0	0	0	0	0	0	0	0	0	0	0	0
geobacillus spp.	0	0	0	0	0	0	0	0	0	0	0	0	0	0	0	0	0	0	0	0	0	0	0	0	0	0	0	0	0	0	0	0	0	0	0	0	0	0	0	0	0	0	0	0	0	0	0	0	3
geodermatophilus blastococcus saxobsidens	0	0	0	0	0	0	0	0	0	0	0	0	0	0	0	0	0	0	0	0	0	7	0	0	0	0	0	0	0	0	0	0	0	0	0	0	0	0	0	0	0	0	0	0	0	0	0	0	0
geodermatophilus obscurus	0	0	0	0	0	0	0	0	0	0	0	0	0	0	0	0	0	0	0	0	0	0	0	0	0	0	15	8	0	0	0	0	0	0	0	0	0	0	0	0	0	0	0	0	0	0	0	0	0
geodermatophilus spp.	0	0	0	0	1	0	0	0	0	0	0	0	0	0	0	0	0	0	0	0	0	0	0	0	0	0	0	0	0	0	0	0	0	0	0	0	0	0	0	0	0	0	0	0	0	0	0	0	0
globicatella spp.	0	0	0	0	0	0	0	0	0	0	0	0	0	2	0	0	0	0	0	0	0	0	0	0	0	0	0	0	0	0	0	0	0	0	0	0	0	0	0	0	0	0	0	0	0	0	0	0	0
gordonia otitidis	0	0	0	0	0	0	0	0	0	0	0	0	0	0	0	0	0	0	0	0	0	0	0	0	0	0	0	0	0	0	0	0	0	0	0	0	0	0	0	0	0	0	0	0	0	0	0	0	0
gordonia rubripertincta	0	0	0	0	0	0	0	0	0	2	0	0	0	0	0	0	0	0	0	0	0	23	0	0	0	1	0	10	1	0	1	0	0	0	0	1	0	0	0	0	0	0	0	0	0	0	0	0	0
gordonia rubripertinctus	0	0	0	0	0	0	0	0	0	0	0	0	0	0	0	0	0	0	0	0	1	0	0	0	0	0	0	0	0	0	0	0	0	0	0	2	3	2	0	0	0	0	0	0	0	0	0	0	0
gordonia sputi	0	0	0	0	0	0	0	0	0	0	0	0	0	0	0	0	0	0	0	0	0	0	0	0	0	0	0	0	0	0	0	0	0	0	0	0	0	0	0	0	0	0	0	0	0	0	0	0	0
gordonibacter spp.	4275	1609	1493	48	0	1	0	3	4	3	0	1	29	1	3	4	3	1	0	1	4	7	4	6	0	0	0	0	0	0	4	0	0	0	0	0	0	0	0	0	0	0	0	0	1	0	4	0	0
granulicatella adiacens	12	3	189	0	0	0	0	0	4	0	0	0	61	0	360	4	174	113	0	1	1168	532	85	591	2	0	2	0	12	2	4665	4	0	1	219	1	0	5	0	0	25	0	0	0	0	1	104	0	1
granulicatella elegans	0	0	1	0	0	0	0	2	0	0	1	0	0	0	12	0	0	0	0	0	25	1	0	7	0	0	0	1	0	38	217	0	0	0	0	0	0	0	0	0	14	0	0	0	0	0	6	0	0
granulicatella paradiacens	13	19	490	5	2	1	6	1	251	8	4	6	494	1	698	31	470	67	0	6	1974	886	65	829	6	8	4	129	29	6	24117	3	1	1	58	1	2	3	0	4	82	0	0	0	2	2	484	5	0
haemophilus haemolyticus	2	2	1	1	0	0	1	0	3	0	0	1	1	1	949	1	1	2	0	2	3735	618	2	1387	0	0	0	0	10	0	2	0	0	0	0	0	0	0	0	0	0	0	0	0	2	2	9	0	0
haemophilus influenzae	0	0	1	0	1	0	0	0	0	0	0	0	0	0	29	0	0	0	0	0	135	24	0	92	0	0	0	0	8	1	0	0	0	0	0	0	0	0	0	0	0	0	0	0	0	0	0	0	0
haemophilus influenzae intermedius	0	0	0	0	0	0	0	0	0	0	0	0	0	0	2	0	0	0	0	0	4	0	0	2	0	0	0	0	0	0	0	0	0	0	0	0	0	0	0	0	0	0	0	0	0	0	0	0	0
haemophilus parainfluenzae	13	9	72	3	2	2	2	0	591	3	1	2	6	1	2586	10	6	5	0	54	11279	1304	8	4876	2	0	1	20	1493	1332	23	6	0	0	1	5	4	0	0	0	3	0	0	4	0	1	118	2	0
haemophilus quentini	2	0	2	0	1	0	0	0	0	1	1	0	0	0	479	0	2	1	0	2	1840	260	0	911	0	0	0	0	0	0	1	0	0	0	0	0	0	0	0	0	0	0	0	0	0	1	5	1	0
hafnia_obesumbacterium spp.	6	1	982	5	0	0	0	1	1	1	0	0	0	0	1	1	0	0	0	0	2	1	0	1	0	0	0	0	0	0	0	0	0	0	0	0	0	0	0	0	0	0	0	0	0	0	7	0	0
halocella spp.	0	1	0	0	0	1	0	0	2	0	0	0	0	0	8	4	6	0	0	1	5	4	77	65	0	2	4	0	4	2	2	0	1	0	2	3	1	0	0	0	2	0	0	1	0	0	0	0	10
helcococcus kunzii	0	0	0	0	0	0	0	0	0	5	0	0	0	0	0	0	0	0	0	0	0	0	0	0	0	0	0	0	0	0	0	0	0	0	0	0	0	0	0	0	0	0	0	0	0	0	0	0	0
helcococcus ovis	0	0	0	0	0	0	0	0	0	0	0	0	0	0	0	0	0	0	0	0	0	0	0	0	0	0	0	30	0	0	0	0	0	0	0	108	9	0	0	0	0	0	0	0	0	0	0	0	0
helicobacter pylori	0	0	0	0	0	0	0	0	0	0	0	0	0	0	0	0	0	0	0	0	0	0	0	0	0	0	0	0	0	0	0	0	0	0	0	0	0	0	0	0	0	0	0	0	0	0	0	0	0
herbaspirillum huttiense	0	0	0	0	0	0	0	0	0	0	0	0	0	0	0	0	0	0	0	0	0	0	0	0	0	0	0	0	0	0	0	0	0	0	0	0	0	0	0	0	0	0	0	0	0	0	0	0	0
herbaspirillum magnetovibrio	0	0	0	0	0	0	0	0	0	0	0	0	0	0	0	0	0	0	0	0	0	0	0	0	0	0	0	0	0	0	0	0	0	0	0	0	0	0	0	0	0	0	0	0	0	0	0	0	0
herbaspirillum putei	4	4	46	2	23	11	0	2	979	6	1	1	21	5	20	10	163	45	0	37	24	177	4	23	321	3	80	529	11	231	81	1	149	86	106	10	5	2	0	0	25	3	3	0	1	2	7	3	0
hgci_clade spp.	0	0	0	0	0	0	0	0	1	0	0	0	0	0	0	0	0	0	0	0	0	0	0	0	0	0	0	0	0	0	0	0	0	0	0	0	0	0	0	0	0	0	0	0	0	0	0	0	0
holdemania spp.	23	52	17	0	0	0	0	0	2	0	0	0	0	0	0	0	0	0	0	0	0	1	0	1	0	0	0	0	0	0	1	0	0	0	0	0	0	0	0	0	1	0	0	0	0	0	0	0	0
homo sapiens	7	30	242	1486	1212	2178	1584	1177	1206	1330	1833	933	123	1155	57	41	529	67	0	47	74	764	14	415	856	3049	288	274	90	586	192	1131	277	500	977	28	6	857	887	847	717	1092	1099	1322	1454	914	57	1407	0
howardella spp.	2	1	1	0	0	0	0	0	2	0	0	0	2	0	60	0	1	0	0	0	145	51	0	35	0	0	0	0	1	1	198	0	0	0	1	2	0	0	0	0	3	0	0	0	0	0	3	0	0
hydrocarboniphaga effusa	0	0	0	0	0	0	0	0	0	0	0	0	0	0	0	0	0	0	0	0	0	0	0	0	0	0	0	0	0	0	0	0	0	0	0	0	0	0	0	0	0	0	0	0	0	0	0	0	0
hydrogenophaga palleronii	0	0	0	0	0	0	0	0	0	0	0	0	0	0	0	0	0	0	0	0	0	0	0	0	48	135	1	0	1	23	0	0	0	0	0	0	0	0	0	0	0	0	0	0	0	0	0	0	0
hymenobacter deserti	0	0	0	0	0	0	0	0	0	0	0	0	0	0	0	0	0	0	0	0	0	0	0	0	0	0	0	0	0	0	0	0	0	0	0	0	0	0	0	0	0	0	0	0	0	0	0	0	0
hymenobacter spp.	0	0	0	0	0	0	0	0	0	0	0	7	0	0	0	0	0	0	0	0	0	0	0	0	0	0	0	0	0	0	0	0	0	0	0	0	0	0	0	0	13	0	0	0	0	0	0	0	0
iamia spp.	0	0	0	0	0	0	0	0	0	0	0	0	0	0	0	0	0	0	0	0	0	0	0	0	0	0	0	41	0	0	0	0	0	0	0	0	0	0	0	0	0	0	0	0	0	0	0	0	0
insecta antarctonomus complanatus	0	0	0	0	0	0	0	0	0	1	0	0	0	0	0	0	0	0	0	0	0	0	0	0	0	0	0	0	0	0	0	0	0	0	0	0	0	0	0	0	0	0	1	0	0	0	0	0	0
insecta hypotrigona ruspolii	0	0	0	0	0	2	0	0	0	0	0	0	0	0	0	0	0	0	0	0	0	0	0	0	0	0	0	0	0	0	0	0	0	0	0	0	0	0	0	0	0	0	0	0	0	0	0	0	0
intestinibacter clostridium bartlettii	0	0	0	0	0	0	0	0	0	0	0	0	0	0	0	0	0	0	0	0	0	0	0	0	0	0	0	0	0	0	0	0	0	0	0	0	0	0	0	0	0	0	0	0	0	0	0	0	44
janibacter limosus	0	0	0	0	0	0	0	0	45	0	0	0	0	0	0	0	0	0	0	0	1	0	0	0	0	0	0	0	0	0	0	0	0	0	0	0	0	0	0	0	0	0	0	0	0	0	0	0	0
janthinobacterium lividum	0	0	0	0	0	0	0	0	0	0	0	0	0	0	0	0	0	0	0	0	0	0	0	0	0	0	0	0	0	0	0	0	0	1	0	0	0	0	0	0	0	0	0	0	0	0	0	0	0
jeotgalicoccus halotolerans	0	0	0	0	0	0	0	0	121	0	0	0	0	0	0	0	0	0	0	0	0	0	0	0	0	0	0	0	0	0	0	0	0	0	0	0	0	0	0	0	0	0	0	0	0	0	0	0	0
jeotgalicoccus spp.	0	0	0	0	0	0	0	0	0	1	0	0	0	0	0	0	0	0	0	0	0	0	0	0	0	0	0	0	0	0	0	0	0	0	0	0	0	0	0	0	0	0	0	0	0	0	0	0	0
johnsonella eubacterium saburreum	0	2	21	0	0	0	2	1	0	0	0	0	0	0	18	1	2	2	0	0	26	115	3	13	0	0	1	1	2	2	1250	0	0	0	0	0	1	0	0	0	58	0	0	0	0	1	142	1	0
johnsonella spp.	0	0	0	0	0	0	0	0	0	0	0	0	0	0	1	1	0	0	0	0	1	3	0	0	0	0	0	0	0	0	16	0	0	0	0	0	0	0	0	0	0	0	0	0	0	0	0	0	0
kingella oralis	0	0	12	0	0	0	0	0	0	0	0	0	0	0	0	0	0	0	0	0	0	0	0	0	0	0	0	0	0	0	0	0	0	0	0	0	0	0	0	0	0	0	0	0	0	0	0	0	0
klebsiella oxytoca	3	4	3	2	0	0	0	0	0	1	0	0	0	0	0	0	1	0	0	1	5	2	1	0	1	6	3	1	766	56	9	1	9	13	15	8	10	0	0	0	7	0	0	0	0	0	1098	12	0
klebsiella pneumoniae	0	0	0	0	1	0	0	0	0	0	0	0	0	0	0	0	0	0	0	0	0	0	0	0	2	1	0	1	203	11	2	0	0	0	3	0	1	0	0	0	0	0	0	0	0	0	0	0	21
klebsiella pneumoniae ozaenae	0	0	0	0	0	0	0	0	0	0	0	0	0	0	0	0	0	0	0	56	0	1	0	0	1	0	1	0	72	47	0	0	0	0	0	1	0	0	0	0	0	0	0	0	0	0	0	0	0
klebsiella pneumoniae rhinoscleromatis	0	0	0	0	0	0	0	0	2	0	0	0	0	0	2	0	1	0	0	29	1	0	0	1	0	4	2	2	1005	404	3	0	1	16	20	4	1	0	0	0	4	0	0	1	0	0	0	0	0
klebsiella pneumoniae 521	0	0	0	0	0	0	0	0	0	0	0	0	0	0	0	0	1	0	0	91	0	0	0	0	1	0	0	0	250	75	1	0	1	0	0	0	0	0	0	0	1	0	0	0	0	0	0	0	0
klebsiella spp.	0	0	0	0	0	0	0	0	0	0	0	0	0	0	0	0	0	0	0	0	0	0	0	0	0	0	0	0	0	0	0	0	0	0	0	0	0	0	0	0	0	0	0	0	0	0	0	0	0
klebsiella variicola	2	1	39	0	2	3	0	0	144	2	0	0	0	0	16	10	31	13	0	1959	4	7	8	12	31	55	70	53	47030	16403	77	1	24	19	819	87	21	17	2	3	57	0	0	5	0	0	3	0	0
kluyvera ascorbata	0	0	0	0	0	0	0	0	0	0	0	0	0	0	0	0	0	0	0	0	0	0	0	0	0	0	0	0	0	0	0	0	0	0	0	0	0	0	0	0	0	0	0	0	0	0	0	0	0
kocuria palustris sch0404	0	0	0	0	0	0	0	0	0	0	0	0	0	0	0	0	0	0	0	0	0	0	0	0	0	0	0	0	0	0	0	0	0	0	0	0	0	0	0	0	0	0	1	0	0	0	0	0	0
kocuria rhizophila	0	1	0	0	0	0	0	0	54	0	0	0	0	0	0	0	0	0	0	0	0	0	0	0	14	0	0	0	0	0	0	0	0	0	0	1	0	0	0	0	0	0	0	0	0	0	0	0	0
kribbella spp.	0	0	0	0	0	0	0	0	0	0	3	0	0	0	0	0	0	0	0	0	0	0	0	0	0	0	0	0	0	0	0	0	0	0	0	0	0	0	0	0	0	0	0	0	0	0	0	0	0
lachnoanaerobaculum eubacterium saburreum	0	0	0	0	0	0	0	0	0	0	0	0	0	0	0	0	0	0	0	0	0	0	0	0	0	0	0	0	0	0	0	0	0	0	0	0	0	0	0	0	0	0	0	0	0	0	0	0	0
lachnoclostridium clostridium bolteae	0	0	0	0	0	0	0	0	0	0	0	0	0	0	0	0	0	0	0	0	0	0	0	0	0	0	0	0	0	0	0	0	0	0	0	0	0	0	0	0	0	0	0	0	0	0	0	0	9
lachnoclostridium clostridium citroniae	0	0	0	0	0	0	0	0	0	0	0	0	0	0	0	0	0	0	0	0	0	0	0	0	0	0	0	0	0	0	0	0	0	0	0	0	0	0	0	0	0	0	0	0	0	0	0	0	0
lachnoclostridium clostridium hathewayi	0	0	0	0	0	0	0	0	0	0	0	0	0	0	0	0	0	0	0	0	0	0	0	0	0	0	0	0	0	0	0	0	0	0	0	0	0	0	0	0	0	0	0	0	0	0	0	0	13
lachnoclostridium clostridium lavalense	0	0	0	0	0	0	0	0	0	0	0	0	0	0	0	0	0	0	0	0	0	0	0	0	0	0	0	0	0	0	0	0	0	0	0	0	0	0	0	0	0	0	0	0	0	0	0	0	8
lachnoclostridium clostridium scindens	0	0	0	0	0	0	0	0	0	0	0	0	0	0	0	0	0	0	0	0	0	0	0	0	0	0	0	0	0	0	0	0	0	0	0	0	0	0	0	0	0	0	0	0	0	0	0	0	3
lachnoclostridium clostridium symbiosum	0	0	0	0	0	0	0	0	0	0	0	0	0	0	0	0	0	0	0	0	0	0	0	0	0	0	0	0	0	0	0	0	0	0	0	0	0	0	0	0	0	0	0	0	0	0	0	0	1
lachnospira human gut_metagenome	0	0	0	0	0	0	0	0	0	0	0	0	0	0	0	0	1	0	0	0	0	0	220	198	1	0	1	0	2	0	1	0	0	0	0	1	0	0	0	0	2	0	0	0	0	0	0	0	0
lachnospira spp.	32	34	2	0	0	0	0	0	1	1	1	0	0	0	1	2	0	0	0	0	2	0	1	2	0	2	0	0	1	1	4	1	0	0	0	2	0	0	0	0	6	0	0	0	0	0	60	3	3
lacibacter spp.	0	0	0	0	0	0	0	0	0	1	0	0	0	0	0	0	0	0	0	0	0	0	0	0	0	0	0	19	0	0	0	0	0	0	0	0	0	0	0	0	0	0	0	0	0	0	0	0	0
lactobacillus aviarius	0	0	0	0	0	0	0	0	0	0	0	0	0	0	0	0	0	0	0	0	0	0	0	0	0	0	0	0	0	0	0	0	0	0	0	0	0	0	0	0	0	0	0	0	0	0	0	0	1
lactobacillus acidophilus	36	21	12940	53	1	0	2	3	15	6	0	4	17	2	36	32	8	11	0	3	24	17	4	17	1	1	1	0	33	10	34	3	0	0	143	1	1	0	1	0	0	0	0	0	1	1	30	4	0
lactobacillus brevis	0	0	0	0	0	0	0	0	0	0	0	0	0	0	0	0	0	0	0	0	0	0	0	0	3061	2441	0	1	8	2	2	0	1	0	0	0	0	0	0	0	2	0	0	0	0	0	0	0	0
lactobacillus crispatus	0	0	0	0	0	0	0	0	0	0	0	0	0	0	0	0	0	0	0	0	0	0	0	0	0	0	0	0	0	0	0	0	0	0	0	0	0	0	0	0	0	0	0	0	0	0	0	0	0
lactobacillus delbrueckii	0	0	0	0	0	0	0	0	0	0	0	0	0	0	28	28	0	0	0	0	0	0	0	0	0	0	0	0	0	0	0	0	0	0	0	0	0	0	0	0	0	0	0	0	0	0	0	0	0
lactobacillus farciminis	0	0	9	0	0	0	0	0	0	0	0	0	0	0	0	0	0	0	0	0	0	0	0	0	0	0	0	0	0	0	0	0	0	0	0	0	0	0	0	0	0	0	0	0	0	0	0	0	0
lactobacillus fermentum	0	0	0	0	0	0	0	0	0	0	0	0	1	0	12	10	0	19	0	0	0	0	185	97	0	0	0	0	20	15	2	0	0	0	148	2	4	5	0	0	1	0	0	0	0	0	0	0	1
lactobacillus gasseri	11	10	27	2	0	0	0	2	8	4	0	0	3999	4	1028	1798	296	93	0	5	10	9	183	101	2	5	4	3	210	155	196	0	0	52	2721	4	1	34	0	2	1535	1	1	0	0	0	25	0	9
lactobacillus gasseri dsm 20243	0	0	0	0	0	0	0	0	0	0	0	0	0	0	0	0	0	0	0	0	0	0	0	0	0	0	0	0	5	0	0	0	0	0	0	0	0	0	0	0	0	0	0	0	0	0	0	0	0
lactobacillus iners	0	0	0	0	0	0	0	0	0	0	0	0	0	0	0	0	0	0	0	0	0	0	0	0	0	0	0	0	0	21	0	0	0	0	0	0	0	0	0	0	0	0	0	0	0	0	0	0	0
lactobacillus jensenii	0	0	0	0	0	0	0	0	0	0	0	0	0	0	0	0	0	0	0	0	0	0	0	0	0	151	0	1	11	17	1	0	0	0	1918	1	1	24	0	0	0	0	0	0	0	0	0	0	0
lactobacillus mucosae	0	0	0	0	0	0	0	0	0	0	0	0	0	0	0	0	0	0	0	0	0	0	0	0	1	0	0	1	2	2	3	0	0	0	0	0	0	0	0	0	1	0	0	0	0	0	0	0	0
lactobacillus murinus	0	0	0	0	0	0	0	0	0	0	0	0	0	0	0	0	5	5	0	0	1	2	0	3	0	0	0	0	0	0	1	0	0	0	3	0	0	0	0	0	0	3	0	0	0	0	0	0	0
lactobacillus paracasei	0	0	9	0	0	0	0	0	0	0	0	0	0	0	0	1	0	0	0	0	0	1	5	7	0	0	0	0	7	44	0	0	0	0	0	2	0	2	0	0	85	0	0	0	0	1	1	0	0
lactobacillus plantarum	0	0	0	0	0	0	0	0	0	0	0	0	0	0	0	0	0	0	0	0	0	0	0	0	0	0	0	0	0	0	0	0	0	0	0	0	0	0	0	0	0	0	0	0	0	0	0	0	0
lactobacillus plantarum wcfs1	0	0	0	0	0	0	0	0	0	0	0	0	0	0	0	0	0	0	0	0	0	0	0	0	2561	1386	6	19	69	42	40	0	4	3	40	33	22	0	2	1	27	2	0	2	0	0	0	0	0
lactobacillus pontis	0	0	0	0	0	0	0	0	0	0	0	0	0	0	1	0	0	0	0	0	0	0	0	0	0	0	0	0	0	0	0	0	0	0	0	0	0	0	0	0	0	0	0	0	0	0	0	0	0
lactobacillus reuteri	0	0	0	0	0	0	0	0	0	0	0	0	0	0	0	0	0	0	0	0	0	0	0	0	0	0	0	0	0	0	0	0	0	0	0	0	0	0	0	0	0	0	0	0	0	0	0	0	5
lactobacillus sakei	0	0	0	0	0	0	0	0	0	0	0	0	34	0	0	2	0	0	0	0	0	0	0	0	0	0	0	0	0	0	0	0	0	0	0	0	0	0	0	0	1	0	0	0	0	0	0	0	0
lactobacillus salivarius	1	0	0	0	1	0	0	0	2	0	0	0	0	0	1	1	0	30	0	1	0	0	1	2	6	3	5	5	5007	1851	9	0	1	2	156	6	7	3	0	0	10	0	0	1	0	0	0	0	23
lactobacillus spp.	1	0	2	0	0	0	0	0	1	0	0	0	0	0	26	30	0	1	0	1	4	0	127	158	0	1	0	1	3	4	0	0	1	0	3	1	0	0	0	0	24	0	0	1	0	0	0	0	7
lactobacillus vaginalis	0	3	0	1	0	0	0	0	0	0	0	0	0	0	5	5	0	0	0	0	0	0	0	0	0	0	0	0	12	0	4	0	0	0	40	0	0	1	0	0	0	0	0	0	0	0	0	0	0
lactobacillus zeae	6	4	5	1	0	0	1	0	6	3	0	2	6	0	0	0	0	0	0	0	8	7	0	0	0	1	0	0	2	0	7	0	127	106	140	1	2	4	0	0	24	0	0	0	0	1	18	3	0
lactococcus lactis	0	1	0	0	0	0	0	0	0	0	0	0	0	0	0	0	0	0	0	0	1	0	2	4	0	0	0	0	0	0	0	0	0	0	1	1	0	0	0	0	404	0	0	1	0	1	8	0	1
leclercia adecarboxylata	0	0	0	0	0	0	0	0	0	0	0	0	0	0	0	0	0	0	0	0	0	0	0	0	0	0	0	0	0	0	0	0	0	0	0	0	0	0	0	0	0	0	0	0	0	0	0	0	0
legionella spp.	0	0	3	0	0	0	0	0	0	0	0	0	0	0	0	0	0	0	0	0	0	0	0	0	0	0	0	0	0	0	0	0	0	0	0	0	0	0	0	0	0	0	0	0	0	0	0	0	0
leptogium malmei	0	0	0	0	1	1	0	0	3	2	0	0	0	9	0	0	0	0	0	0	0	0	0	2	1	10	0	0	0	0	0	4	0	0	0	0	0	0	0	0	0	0	0	2	4	10	0	0	0
leptospira wolffi	0	0	0	0	0	0	0	0	325	0	0	0	0	0	0	0	1	0	0	0	0	0	0	0	0	0	0	0	0	0	1	0	0	14	0	0	0	0	0	0	0	0	0	0	0	0	0	0	0
leptotrichia buccalis	0	0	14	0	0	0	0	0	0	0	0	0	0	0	0	0	0	0	0	0	0	0	0	0	0	0	0	0	0	0	0	0	0	0	0	0	0	0	0	0	0	0	0	0	0	0	0	0	0
leptotrichia hofstadii	0	0	7	0	0	0	0	0	0	0	0	0	0	0	0	0	0	0	0	0	0	0	0	0	0	0	0	0	0	0	0	0	0	0	0	0	0	0	0	0	0	0	0	0	0	0	0	0	0
leptotrichia spp.	1	2	12	1	0	0	0	0	28	0	0	0	0	0	5	1	1	0	1	85	12	4	1	2	0	0	0	0	0	0	5	0	0	0	0	1	0	0	0	0	0	0	0	0	0	0	4	0	0
leptotrichia trevisanii	0	0	35	0	0	0	0	0	0	0	0	0	0	0	1	0	0	0	0	0	2	0	0	2	0	0	0	0	2	0	3	0	0	0	0	0	0	0	0	0	1	0	0	0	0	0	3	0	0
leucobacter komagatae	0	0	0	0	0	0	0	0	0	0	0	0	0	0	2	0	0	0	0	0	0	0	0	3	25	0	0	0	1	0	0	0	0	0	1	0	0	0	0	0	26	0	0	0	0	0	0	0	0
leuconostoc lactis	0	0	0	0	0	0	0	0	0	0	0	0	0	0	0	0	9	0	0	0	0	0	0	0	0	0	0	0	0	0	0	0	0	0	0	0	0	0	0	0	0	0	0	0	0	0	0	0	0
leuconostoc mesenteroides dextranicum	0	1	0	0	0	0	0	0	134	0	0	0	0	0	0	0	0	0	0	0	0	1	0	0	0	0	0	0	0	0	0	0	0	0	0	0	0	0	0	0	0	0	0	0	0	0	0	0	0
leuconostoc spp.	0	0	0	0	0	0	0	0	0	0	0	0	0	0	0	0	73	0	0	0	0	0	0	0	0	0	0	0	0	0	0	0	0	0	0	0	0	0	0	0	0	0	0	0	0	0	2	0	0
lysobacter spp.	0	0	0	0	0	0	0	0	0	0	0	0	0	0	0	0	0	0	0	0	0	0	0	0	0	0	0	0	0	0	0	0	0	0	0	0	0	0	0	0	0	0	0	0	0	0	0	0	0
magnaporthe grisea	0	0	0	0	0	0	0	0	0	0	0	0	0	0	0	0	0	0	0	0	0	0	0	0	0	0	0	0	0	0	0	0	0	0	0	0	0	0	0	0	0	0	1	0	2	0	0	0	0
marmoricola spp.	0	0	0	0	0	0	0	0	0	0	0	0	0	0	0	0	0	0	0	0	0	0	0	0	0	0	0	0	0	0	0	0	0	0	0	0	0	0	0	0	0	0	0	0	0	0	0	0	0
martelella mediterranea	0	0	0	0	0	0	0	0	0	0	0	0	0	0	0	0	0	0	0	0	0	0	0	0	0	0	0	0	0	0	0	0	0	0	0	0	0	0	0	0	0	0	0	0	0	0	0	0	1
marvinbryantia spp.	56	27	11	0	0	0	0	0	3	2	0	0	1	0	8	9	2	2	0	0	21	14	29	23	0	1	0	1	2	0	1	0	1	0	0	1	0	0	0	0	0	0	0	0	0	0	3	0	110
massilia timonae	2	0	0	0	0	0	0	0	29	0	0	0	0	0	2	0	0	0	0	0	3	0	0	0	0	0	0	0	0	0	1	0	0	0	64	0	0	0	0	0	0	0	0	0	0	0	0	0	0
megamonas spp.	0	0	0	0	0	0	0	0	0	0	0	0	0	0	0	0	0	0	0	0	0	0	0	0	0	0	0	0	0	0	1	0	0	0	0	1	0	0	0	0	1	1	0	0	0	0	0	0	0
megasphaera elsdenii	14901	12369	1477	53	1	1	4	0	46	2	16	1	12	2	14942	16967	83	59	0	27	55	14	53	115	1	0	32	0	0	0	21	2	0	0	0	0	0	0	0	2	0	0	0	0	1	1	27	0	81
megasphaera spp.	42	31	0	0	0	0	0	0	1	0	0	0	0	0	2	0	5	0	0	0	4	0	0	0	0	0	0	1	0	0	73	0	0	0	0	0	0	0	0	0	0	0	0	0	0	0	1	0	0
mesorhizobium plurifarium	0	0	0	0	0	0	0	0	0	0	0	0	0	0	0	0	0	0	0	0	0	0	0	5	59	0	0	7	0	0	0	0	0	0	0	0	0	0	0	0	0	0	0	0	0	0	0	0	0
mesorhizobium spp.	0	0	0	0	0	0	0	0	0	0	0	0	0	0	0	0	0	0	0	0	0	0	0	0	0	0	0	0	0	0	0	0	0	0	0	0	0	0	0	0	0	0	0	0	0	0	0	0	0
methylobacterium adhaesivum	0	0	0	0	0	0	0	0	0	0	0	0	0	0	0	0	0	0	0	6	0	0	0	0	52	24	59	3	0	12	0	4	0	0	0	0	0	0	0	0	1	0	0	0	0	3	0	0	2
methylobacterium jeotgali	0	0	0	0	0	0	0	0	0	1	0	0	0	0	0	0	0	0	0	0	0	0	0	0	0	1	0	381	1	1	0	4	0	0	0	3	0	0	0	0	0	0	0	0	0	0	0	0	0
methylobacterium komagatae	0	0	0	0	0	0	0	0	0	0	0	0	0	0	0	0	0	0	0	0	0	0	0	0	0	0	0	0	0	0	0	0	0	0	0	0	0	0	0	0	0	0	0	0	0	0	0	0	2
methylobacterium spp.	0	0	0	0	0	0	0	0	0	0	0	0	0	0	0	0	0	0	0	0	0	0	0	0	0	0	0	0	0	0	0	0	0	0	0	0	0	0	0	0	0	0	0	0	0	0	0	0	0
methylobacterium tardum	0	0	0	0	0	0	0	0	0	0	0	0	1	0	3	1	0	0	0	5	14	0	0	1	181	704	53	0	0	153	4	4	1	0	91	4	0	1	0	0	57	1	0	0	0	0	1	4	0
methylobacterium zatmanii	0	0	0	1	0	0	0	0	0	0	0	0	0	0	1	0	0	0	0	0	0	2	1	2	2	52	1	29	0	8	0	0	0	0	0	1	0	0	0	0	1	0	0	0	0	0	0	0	0
methylophilus spp.	0	0	0	0	1	0	0	0	2	0	0	0	0	0	6	1	2	3	0	2696	1	0	5	2	0	0	2	40	2	83	0	0	9	0	0	3	0	0	0	0	0	0	0	1	0	0	0	0	0
methyloversatilis spp.	0	0	0	0	0	0	0	0	0	0	0	0	0	0	0	0	0	0	0	58	0	0	0	0	0	0	0	0	0	0	0	0	0	11	0	0	0	0	0	0	0	0	0	0	0	0	0	0	0
microbacterium lacticum	0	0	0	0	0	0	0	0	8	0	2	0	3	0	2	0	0	0	0	0	1	0	0	0	0	0	0	0	0	0	0	0	0	0	0	0	0	0	0	0	0	0	0	0	0	0	0	0	0
microbacterium laevaniformans	0	0	0	0	0	0	0	0	0	0	0	0	0	0	0	0	0	0	0	0	0	0	0	0	0	0	0	0	1	16	0	0	0	0	5	0	0	0	0	0	2	0	0	0	0	0	0	0	0
microbacterium oxydans cv71a	0	0	0	0	0	0	0	0	0	0	0	0	0	0	0	0	0	0	0	0	0	0	0	0	0	50	0	2	0	20	0	0	0	0	0	0	0	0	0	0	0	0	0	0	0	0	0	0	0
micrococcus luteus	0	0	0	0	0	0	0	0	87	5	2	0	16	0	1	0	0	0	0	0	0	0	0	0	0	0	0	65	0	2	0	0	0	0	0	0	0	0	0	0	3	0	0	0	0	0	0	0	0
microsporidium sp. cranb	0	0	0	4	4	1	0	3	1	4	4	1	1	3	0	0	1	0	0	0	0	0	1	1	6	7	1	2	2	0	0	2	0	3	1	0	0	2	1	2	1	1	2	3	2	4	0	3	0
microvirgula aerodenitrificans	0	0	0	0	0	0	0	0	0	0	0	0	0	0	0	0	273	34	0	0	0	0	0	0	0	0	0	0	0	0	0	0	0	0	0	0	0	0	0	0	0	0	0	0	0	0	0	0	0
mitochondria cucumis sativus_(cucumber)	0	0	0	0	0	0	0	0	80	0	0	0	0	0	0	0	0	0	0	0	0	0	0	0	0	0	0	0	0	0	0	0	0	0	0	0	0	0	0	0	0	0	0	0	0	0	0	0	0
mitochondria spp.	0	2	0	0	0	0	0	0	0	1	4	0	0	0	0	0	0	0	0	0	0	0	0	0	0	0	0	0	0	0	0	0	0	0	0	1	0	0	0	0	0	0	0	0	0	0	0	0	0
mitsuokella multacida	0	0	0	0	0	0	0	0	0	0	0	0	0	0	0	0	0	0	0	0	0	0	0	0	0	0	0	0	0	0	12	0	0	0	0	0	0	0	0	0	0	0	0	0	0	0	0	0	0
modestobacter geodermatophilus	0	0	0	0	0	0	0	0	0	2	0	0	0	0	0	0	0	0	0	0	0	0	0	0	0	0	0	0	0	0	0	0	0	0	0	0	0	0	0	0	0	0	0	0	0	0	0	0	0
mogibacterium pumilum	14	11	347	1	0	0	3	1	10503	64	1	1	7	0	130	15	6	7	0	57	456	174	32	78	0	0	1	0	0	0	814	4	0	0	1	0	0	0	0	0	21	0	0	0	1	2	334	2	0
morganella morganii	0	2	173	3	0	0	1	1	1	0	1	0	1	1	1	3	2054	410	0	0	4	2	1	4	0	0	0	0	0	0	3	0	0	0	0	0	0	0	0	0	0	2	0	0	0	1	3556	21	0
moryella spp.	671	1089	167	36	0	0	0	0	228	6	1	0	2	1	343	347	21	8	0	64	170	158	2050	2400	6	8	167	160	25	19	155	2	1	0	6	34	16	0	0	0	37	0	0	0	0	1	77	3	269
mus musculus	0	0	0	0	0	0	0	0	0	0	0	0	0	0	0	0	0	0	0	0	0	0	0	1	1	1	0	1	0	0	0	0	0	0	0	0	0	0	0	0	0	0	0	0	0	0	0	0	0
mycobacterium goodii	0	0	0	0	0	0	0	0	0	0	0	0	0	0	0	0	0	0	0	0	0	17	0	0	0	0	1	0	0	0	0	0	0	0	0	0	0	0	0	0	0	0	0	0	0	0	0	0	0
mycobacterium gordonae	0	0	2	0	0	0	0	0	1338	1	0	1	2	0	1	1	1	0	0	0	0	0	0	17	2	28	0	0	0	4	22	0	11	229	8	1	0	0	0	0	0	0	0	0	0	0	2	0	0
mycobacterium mucogenicum	0	0	0	0	0	0	0	0	0	0	0	0	0	0	0	0	0	0	0	0	0	0	0	0	0	0	0	0	0	0	0	0	0	0	2	0	0	0	0	0	1	0	0	0	0	0	0	0	0
mycobacterium novocastrense	0	0	0	0	0	0	0	0	15	0	0	0	0	0	0	0	0	0	0	0	0	0	0	0	0	0	0	0	0	0	0	0	0	0	0	0	0	0	0	0	0	0	0	0	0	0	0	0	0
mycobacterium ratisbonense	0	0	0	0	0	0	0	0	0	0	0	0	0	0	0	0	0	0	0	0	0	0	0	0	0	0	0	0	0	0	0	0	0	0	0	0	0	0	0	0	0	0	0	0	0	0	0	0	0
mycobacterium spp.	0	0	0	0	0	0	0	0	0	0	0	0	4	0	0	0	0	0	0	0	0	0	0	0	0	0	0	0	0	0	0	0	0	0	0	0	0	0	0	0	0	0	0	0	0	0	1	0	0
mycoplasma spp.	0	0	0	0	0	0	0	0	0	0	0	0	0	0	0	0	0	0	0	0	11	0	0	0	0	0	0	0	0	0	0	0	0	0	0	0	0	0	0	0	0	0	0	0	0	0	0	0	0
myroides odoratimimus	0	0	0	0	0	1	0	0	0	0	0	0	0	0	3	0	15	0	0	0	11	0	0	23	153	370	0	0	3	76	0	0	0	0	58	7	0	0	0	0	61	0	0	0	0	0	0	0	0
myroides spp.	0	0	0	0	0	0	0	0	0	0	0	0	0	0	0	0	0	0	0	0	0	0	0	0	0	0	0	0	0	18	0	0	0	0	0	0	0	0	0	0	0	0	0	0	0	0	0	0	0
negativicoccus spp.	0	0	0	0	0	0	0	0	0	0	0	0	0	0	0	0	0	0	0	0	0	0	0	0	0	0	0	0	0	0	1	0	0	0	0	752	304	0	0	0	0	0	0	0	0	0	0	0	0
neisseria flavescens	0	0	0	0	0	0	0	0	0	0	0	0	0	0	0	0	0	0	0	0	0	0	0	0	0	0	0	0	0	0	0	0	0	0	0	0	0	0	0	0	0	0	0	0	0	0	0	0	0
neisseria spp.	0	0	2	0	0	0	0	0	196	0	0	0	0	0	6	0	0	0	0	0	26	1	0	0	0	1	0	0	0	0	0	0	0	0	0	0	0	0	0	0	0	0	0	1	0	0	0	0	0
neisseria subflava	0	0	0	0	0	0	0	0	66	2	0	0	0	0	52	0	0	0	0	0	208	180	0	72	0	0	1	36	0	1	0	0	0	0	0	0	0	0	0	0	0	0	0	0	0	0	0	0	0
nevskia spp.	0	0	0	0	0	0	0	0	0	0	0	0	0	0	0	0	0	0	0	0	0	0	0	0	0	0	0	0	0	0	0	0	0	0	0	0	0	0	0	0	0	0	0	0	0	0	0	0	0
nitrosomonas spp.	0	0	0	0	0	0	0	0	0	0	0	0	0	0	0	0	0	0	0	0	0	0	0	0	0	0	1	0	0	0	0	0	0	0	0	0	0	0	0	0	0	0	0	0	0	0	0	0	0
nocardioides spp.	0	0	0	0	0	0	0	0	0	0	0	0	0	0	0	0	0	0	0	0	0	0	0	0	0	0	0	0	0	0	0	0	0	0	0	0	0	0	0	0	15	0	0	0	0	0	0	0	0
novosphingobium hassiacum w_51	0	0	0	0	0	0	0	0	0	0	0	0	0	0	0	0	0	0	0	12	0	0	0	0	0	0	0	0	0	0	0	0	0	0	0	0	0	0	0	0	0	0	0	0	0	0	0	0	0
novosphingobium spp.	0	0	0	0	0	0	0	0	0	0	0	0	0	0	0	0	0	0	0	3	0	0	0	2	0	0	0	0	0	0	0	0	0	0	0	0	0	0	0	0	0	0	0	0	0	0	0	0	0
novosphingobium subterraneum	0	0	0	0	0	0	0	0	0	0	0	0	0	0	6	1	1	1	0	1100	1	0	2	2	0	85	0	0	0	1	0	0	0	0	0	0	0	0	0	0	0	0	0	0	0	0	0	0	0
ochrobactrum spp.	0	0	12	0	0	0	0	0	150	0	2	0	24	0	1	0	0	22	0	0	3	0	0	2	0	57	0	0	0	1	0	1	0	0	0	0	0	0	0	0	15	1	0	0	0	0	0	0	0
odoribacter spp.	922	2387	375	16	0	1	1	2	751	6	2	2	10	2	6	12	3	3	0	1	6	6	6	17	12	18	26	17	29	25	38	1	4	2	18	42	16	3	1	1	26	0	0	1	0	0	11	0	3
olsenella spp.	0	0	0	0	0	0	0	0	0	0	0	0	0	0	0	0	0	1	0	0	1	0	1	0	0	0	0	0	0	0	2	0	0	0	0	0	0	0	0	0	4	0	0	0	0	0	0	0	0
olsenella uli	0	0	6	0	0	1	0	0	0	0	0	0	0	0	0	1	0	1	0	0	0	0	0	0	0	0	0	0	0	0	0	0	0	0	0	3	1	0	0	0	0	0	0	0	0	0	0	0	0
oribacterium sinus	4	3	28	0	0	0	0	0	9	2	0	0	0	0	60	2	3	3	0	1	157	32	3	11	0	95	0	0	1	2	736	2	1	0	0	0	0	0	0	0	37	0	0	0	0	0	137	4	0
oribacterium spp.	0	0	0	0	0	0	0	0	0	0	0	0	0	0	1	0	0	1	0	0	0	1	0	0	0	0	0	0	0	0	14	0	0	0	0	0	0	0	0	0	0	0	0	0	0	0	0	0	0
ornithinicoccus spp.	0	0	0	0	0	0	0	0	37	0	0	0	0	0	0	0	0	0	0	0	0	0	0	0	0	0	0	0	0	0	0	0	0	0	0	0	0	0	0	0	0	0	0	0	0	0	0	0	0
ornithinimicrobium spp.	0	0	0	0	0	0	0	0	0	0	0	0	0	0	0	0	0	0	0	0	0	0	0	0	0	0	0	0	3	0	0	0	0	0	0	0	0	0	0	0	0	0	0	0	0	0	0	0	0
oscillibacter spp.	0	0	1	0	0	0	0	0	1	0	0	0	1	0	0	0	0	0	0	0	0	0	0	8	0	0	0	0	1	0	1	0	0	0	0	1	0	0	0	0	0	0	0	0	0	0	1	0	15
oscillospira spp.	51	112	8	1	1	2	1	1	19	2	0	2	146	2	33	16	16	17	0	8	34	45	17	40	5	1	1	3	4	5	43	0	2	0	7	2	3	0	0	0	2	0	0	0	1	1	23	1	128
ottowia spp.	0	0	0	0	0	0	0	0	0	0	0	0	0	0	0	0	0	0	0	0	0	0	0	0	0	47	0	0	0	0	0	0	0	0	0	0	0	0	0	0	0	0	0	0	0	0	0	0	0
owenweeksia spp.	0	0	6	0	0	0	0	0	0	0	0	0	0	0	0	0	0	0	0	0	0	0	0	0	0	0	0	0	0	0	0	0	0	0	0	0	0	0	0	0	0	0	0	0	0	0	0	0	0
oxalobacter spp.	1	0	5	0	0	0	0	0	34	0	0	6	2	0	0	0	0	0	0	0	0	0	0	0	0	0	1	39	0	0	4	0	0	0	0	0	0	0	0	0	6	0	0	0	0	0	0	1	4
paenibacillus amylolyticus	0	0	0	0	0	0	0	0	0	0	0	0	0	0	0	2	0	0	0	0	0	0	0	0	0	0	0	0	0	0	0	0	0	0	0	0	0	0	0	0	0	0	0	0	0	0	0	0	0
paenibacillus chinjuensis	0	0	0	0	0	0	0	0	0	0	0	0	0	0	0	0	0	0	0	0	0	0	0	0	0	0	0	0	0	0	0	0	0	0	0	0	0	0	0	0	0	0	0	0	0	0	0	0	0
paenibacillus chondroitinus	0	0	0	0	0	0	0	0	0	0	0	0	0	0	0	0	0	0	0	0	0	0	0	0	0	0	0	0	0	0	0	0	0	0	0	0	0	0	0	0	0	0	0	0	0	0	0	0	0
paenibacillus filicis	0	0	0	0	0	0	0	0	0	0	0	0	0	0	0	0	0	0	0	0	0	0	0	0	0	0	0	0	0	0	0	0	0	0	0	0	0	0	0	0	0	0	0	0	0	0	0	0	0
paenibacillus soli	0	0	0	0	0	0	0	0	0	0	0	0	0	0	0	0	0	0	0	0	0	0	0	0	0	0	0	0	0	0	0	0	0	0	0	0	0	0	0	0	0	0	0	0	0	0	0	0	0
paenibacillus sp. jdr_2	0	0	0	0	0	0	0	0	0	0	0	0	0	0	0	0	0	0	0	1	0	0	1	0	0	0	0	0	0	0	0	0	0	0	0	0	0	0	0	0	0	0	0	0	0	0	0	0	0
paenibacillus spp.	0	0	0	0	0	0	0	0	0	0	0	0	0	0	0	0	0	0	0	0	0	0	0	0	0	0	0	0	0	0	0	0	0	0	0	0	0	0	0	0	0	0	0	0	0	0	0	0	0
paenibacillus timonensis	0	0	0	0	0	0	0	0	0	0	0	0	0	0	0	0	0	0	0	0	0	0	0	0	0	0	0	0	0	0	0	0	0	0	0	0	0	0	0	0	0	0	0	0	0	0	0	0	0
paenochrobactrum glaciei	0	0	0	0	0	0	0	0	0	0	0	0	0	0	0	0	0	0	0	0	3	0	0	0	0	0	0	0	0	0	0	2	0	0	0	0	0	0	0	0	0	0	0	0	0	0	0	0	0
pan troglodytes	0	0	0	0	0	2	1	1	1	0	1	0	0	0	0	0	0	0	0	0	0	1	0	0	0	3	0	0	0	0	0	0	1	1	1	0	0	0	0	0	0	0	1	0	0	0	0	0	0
pantoea agglomerans	0	0	0	0	0	0	0	0	0	0	0	0	0	0	0	0	0	0	0	0	0	0	0	0	0	0	0	0	0	0	0	0	0	0	0	0	0	0	0	0	0	0	0	0	0	0	0	0	0
pantoea ananatis	0	0	0	0	0	0	0	0	0	0	0	4	0	0	0	0	0	2	0	0	0	10	0	0	0	0	0	0	0	0	0	0	0	0	0	0	0	0	0	1	0	0	0	0	0	0	0	0	0
papillibacter spp.	116	570	42	1	0	0	0	1	9	0	0	0	13	0	4	4	3	4	0	1	14	3	5	35	0	1	1	2	3	1	9	0	0	0	1	3	0	0	1	0	3	0	0	0	2	0	4	0	31
parabacteroides distasonis	313	1002	64	4	1	0	0	0	3596	42	0	0	2	1	22	15	10	8	0	0	105	10	5	79	29	54	1029	751	133	76	100	0	10	19	54	109	37	7	4	3	74	1	0	4	0	1	17	0	0
parabacteroides goldsteinii	0	0	0	0	0	0	0	0	0	0	0	0	1	0	276	431	1	0	0	0	2	0	2	2	0	0	0	0	0	0	0	0	0	0	0	0	0	0	0	0	0	0	0	0	0	0	1	0	0
parabacteroides gordonii	0	0	0	0	0	0	0	0	2	0	0	0	0	0	1	1	5	1	0	0	0	0	3	4	0	0	2	1	2	2	0	0	1	0	0	1	0	0	0	0	0	0	0	0	0	0	0	0	10
parabacteroides merdae	1577	1955	237	16	193	14	6	2	1916	13	7	2	12	1	87	100	2608	1796	0	12	42	19	43	74	4	3	6	3	9	8	27	5	1	2	1	11	3	0	1	0	3	1	0	0	2	4	54	4	0
parabacteroides spp.	0	0	0	0	0	0	0	0	2	0	0	0	0	0	1	1	0	0	0	0	1	0	1	3	6	8	14	11	17	11	11	0	0	2	7	17	6	0	0	0	14	0	2	2	0	0	0	0	0
paracoccus marcusii	0	0	0	0	0	0	0	0	0	0	0	0	0	0	0	0	0	0	0	0	0	0	0	0	0	0	0	0	0	0	0	0	0	0	0	0	0	0	0	0	0	0	0	0	0	0	0	0	0
paracoccus marinus	0	0	0	0	0	0	0	0	0	0	0	0	0	0	0	0	0	0	0	0	0	0	0	0	0	0	0	0	0	0	0	0	0	0	0	0	0	0	0	0	0	0	0	0	0	0	0	0	0
paracoccus spp.	0	0	0	0	0	0	0	0	0	0	0	0	0	0	0	0	0	0	0	0	0	0	0	0	0	70	0	0	0	0	0	0	0	0	0	1	0	0	0	0	0	0	0	0	0	0	0	0	0
paracoccus zeaxanthinifaciens	0	0	0	0	0	0	0	0	0	0	0	0	0	0	1	0	0	0	0	0	0	7	0	0	0	0	0	0	0	0	0	0	0	0	0	0	0	0	0	0	0	0	0	0	0	0	0	0	0
paraeggerthella eggerthella hongkongensis	0	0	0	0	0	0	0	0	0	0	0	0	0	0	0	0	0	0	0	0	0	0	0	0	0	0	0	0	0	0	0	0	0	0	0	0	0	0	0	0	0	0	0	0	0	0	0	0	2
parascardovia denticolens	0	0	0	0	0	0	0	0	0	0	0	0	0	0	0	0	0	0	0	0	0	0	0	0	0	0	0	0	0	0	0	0	0	0	0	0	0	0	0	0	0	0	0	0	0	0	0	0	0
parasutterella spp.	0	1	0	0	0	0	0	1	3	0	0	0	0	2	8	0	2	1	0	0	17	12	1	12	0	0	0	0	6	2	1	0	0	0	0	0	0	0	0	0	1	1	0	0	0	0	2	1	0
parvimonas micra	10	3	33	0	0	1	2	0	15	12	0	0	3	0	128	20	17	8	0	3	339	154	5	52	39	46	34	35	121	83	1352	2	11	5	1134	90106	53253	17	1	3	89	1	0	4	1	2	139	1	5
pediococcus acidilactici	0	0	0	0	0	0	0	0	0	0	0	1	0	0	0	0	0	0	0	0	0	0	0	0	1	34	0	0	0	0	0	0	0	0	0	0	0	0	0	0	0	0	0	0	0	0	0	0	0
pediococcus spp.	0	0	1	0	0	0	0	0	0	0	0	0	0	0	0	0	0	0	0	0	0	0	0	0	0	0	0	0	0	0	0	0	0	0	0	0	0	0	0	0	0	0	0	0	0	0	0	0	0
pedobacter kribbensis	0	0	0	0	0	0	0	0	0	0	0	0	0	0	0	0	0	0	0	0	0	0	0	0	0	0	0	42	0	0	0	0	0	0	0	0	0	0	0	0	0	0	0	0	0	0	0	0	0
pedobacter rhizospharae	0	0	0	0	0	0	0	0	0	0	0	0	0	0	0	0	0	0	0	0	0	0	0	0	0	0	0	0	0	0	0	0	0	0	0	0	0	0	0	0	0	0	0	0	0	0	0	0	10
pedobacter spp.	0	1	0	0	0	0	0	0	0	0	0	0	0	0	1	0	0	0	0	0	1	0	1	0	1	135	0	24	2	0	17	0	6	0	60	0	0	0	0	0	0	4	0	0	0	0	0	0	0
pedomicrobium spp.	0	0	0	0	0	0	0	0	0	0	0	0	0	0	0	0	0	0	0	0	0	0	0	0	0	0	0	0	0	0	1	0	0	0	0	0	0	0	0	0	0	0	0	0	0	0	0	0	0
pelomonas puraquae	0	0	0	0	0	0	0	0	0	0	0	0	0	0	0	0	0	0	0	0	0	0	0	0	0	0	0	0	0	0	0	0	0	0	0	0	0	0	0	0	0	0	0	0	0	0	0	0	0
pelomonas spp.	0	0	0	0	0	0	0	0	0	0	1	0	0	0	2	2	10	0	0	0	5	19	0	0	63	346	1	1	1	94	0	0	8	1	10	2	0	2	0	1	27	0	0	0	0	0	0	0	0
peltigera malacea	0	0	0	0	0	1	0	0	0	0	0	0	0	0	0	0	0	0	0	0	0	0	0	0	0	0	0	0	0	0	0	0	0	0	0	0	0	0	0	0	0	0	0	0	0	0	0	0	0
peptoclostridium clostridium hiranonis	0	0	0	0	0	0	0	0	0	0	0	0	0	0	0	0	0	0	0	0	0	0	0	0	0	0	0	0	0	0	0	0	0	0	0	0	0	0	0	0	0	0	0	0	0	0	0	0	4
peptoclostridium clostridium sordellii	0	0	0	0	0	0	0	0	0	0	0	0	0	0	0	0	0	0	0	0	0	0	0	0	0	0	0	0	0	0	0	0	0	0	0	0	0	0	0	0	0	0	0	0	0	0	0	0	0
peptococcus niger	0	0	0	0	0	0	0	0	0	0	0	0	0	0	0	0	0	0	0	0	0	0	0	0	0	0	0	0	3	0	0	0	0	0	50	0	0	1	0	0	0	0	0	0	0	0	0	0	0
peptococcus spp.	0	0	0	0	0	0	0	0	0	0	0	0	0	0	0	0	1	0	0	0	0	1	0	0	0	0	0	0	0	0	1	0	0	0	0	0	0	0	0	0	0	0	0	0	0	1	0	0	0
peptoniphilus asaccharolyticus	3	0	0	3	35	1	1	0	287	12	13	0	38	0	0	0	0	0	0	0	0	39	1	1	42	0	1	1	2	1	10	0	39	0	329	1156	361	15	0	0	1	0	0	0	0	0	0	0	0
peptoniphilus ivorii	0	0	0	0	0	0	0	0	0	0	0	0	0	0	0	0	0	0	0	0	0	0	0	0	0	0	0	0	0	1	0	0	0	0	125	146	86	8	0	0	1	0	0	0	0	0	0	0	0
peptostreptococcus	3	3	149	1	0	9	2	1	79	7	0	0	1	1	48	18	4	8	0	3	56	45	6	25	6	0	0	64	0	0	59	0	0	0	0	0	0	0	0	0	31	0	0	0	0	0	317	2	0
peptostreptococcus spp.	0	0	0	0	0	0	0	0	0	0	0	0	0	0	0	0	0	1	0	0	0	0	0	0	1	4	912	1164	4	3	7	0	0	0	5	3	4	1	0	0	7	0	0	0	0	0	0	0	0
peptostreptococcus stomatis	1	0	4	0	0	10	0	0	4	1	0	0	0	0	0	2	2	1	0	0	1	0	0	0	0	0	0	1	0	0	0	0	0	0	0	0	0	0	0	0	1	0	0	0	0	0	11	0	0
phascolarctobacterium spp.	0	2	0	0	1	1	0	1	24	0	0	0	72	0	196	22	19194	4131	0	12	523	558	20	256	0	0	0	0	0	0	2	0	0	0	0	0	0	0	0	0	0	2	0	0	0	0	3	0	0
phaselicystis spp.	0	0	0	0	0	0	0	0	87	0	0	0	0	0	0	0	0	0	0	0	0	0	0	0	0	0	0	0	0	0	0	0	0	0	0	0	0	0	0	0	0	0	0	0	0	0	0	0	0
phenylobacterium spp.	0	0	0	0	0	0	0	0	0	0	0	0	0	0	0	0	0	0	0	145	0	0	0	0	0	0	0	0	0	0	0	0	0	0	0	0	0	0	0	0	0	0	0	0	0	0	0	0	0
photobacterium phosphoreum	0	0	0	0	0	0	0	0	0	0	0	0	0	0	0	0	0	0	0	0	0	0	0	0	0	0	0	0	0	0	0	0	0	0	0	0	0	0	0	0	1	0	0	0	0	0	0	0	0
phyllobacterium myrsinacearum	0	0	0	0	0	0	0	0	0	0	0	0	0	0	0	0	0	0	0	0	0	0	0	0	2	0	0	5	0	0	0	0	0	0	0	0	0	0	0	0	0	0	0	0	0	2	0	0	20
planococcus maitriensis	3	0	0	0	0	0	0	0	0	0	0	0	0	0	0	0	0	0	0	0	0	0	0	0	0	0	0	0	0	0	0	0	0	0	0	0	0	0	0	0	0	0	0	0	0	0	0	0	0
polaromonas spp.	0	0	0	0	0	0	0	0	0	0	0	0	0	0	0	0	0	0	0	120	0	0	0	0	0	0	0	0	0	1	46	0	0	0	0	0	0	0	0	0	0	0	0	0	0	0	0	0	0
pongo abelii	0	0	0	3	11	20	6	10	11	9	30	9	2	9	2	0	1	1	1	0	2	8	0	0	6	30	8	1	0	5	1	14	6	3	17	0	0	7	10	6	7	12	8	9	15	5	0	5	0
pontibacter spp.	0	0	0	0	0	0	0	0	0	0	0	0	0	0	0	0	0	0	0	0	0	0	0	0	0	0	0	1	0	0	0	0	0	0	0	0	0	0	0	0	0	0	0	0	0	0	0	0	0
porphyrobacter spp.	0	0	0	0	0	0	0	0	0	0	0	0	0	0	0	0	0	0	0	19	0	0	0	0	0	0	0	0	0	0	0	0	0	0	0	0	0	0	0	0	0	0	0	0	0	0	1	0	0
porphyromonas bennonis	0	0	0	0	0	0	0	0	0	0	0	0	4	0	0	0	0	0	0	0	0	0	0	0	1	0	0	0	1	1	1	0	0	0	45	1332	377	1	0	0	0	0	0	0	0	0	1	0	5
porphyromonas endodontalis	0	0	0	0	0	0	0	0	0	0	0	0	0	0	0	2	1	0	0	0	0	0	1	0	0	0	1	0	0	0	0	0	0	0	0	0	0	0	0	0	0	0	0	0	0	0	0	0	0
porphyromonas gingivalis	0	0	14	0	0	0	0	0	0	0	0	0	0	0	0	0	0	0	0	0	0	0	0	0	0	0	0	0	0	0	0	0	0	0	0	0	0	0	0	0	0	0	0	0	0	0	0	0	0
porphyromonas somerae	1	0	0	0	0	0	0	0	422	0	0	0	0	9	0	0	0	0	0	0	0	0	0	0	0	0	0	0	0	0	2	0	0	0	0	0	0	0	0	0	0	0	0	0	0	0	1	1	0
porphyromonas spp.	0	0	103	0	0	0	0	0	116	1	11	0	0	0	0	0	0	0	0	0	0	0	0	0	0	0	0	0	1	98	1	0	0	1	0	0	1	0	0	0	0	0	0	0	0	0	0	0	0
porphyromonas uenonis	0	0	0	0	0	0	0	0	0	0	0	0	0	0	0	0	0	0	0	0	0	0	0	0	0	0	0	0	0	0	0	0	0	0	0	0	0	0	0	0	0	0	0	0	0	0	0	0	0
prevotella buccae	0	0	0	0	0	0	0	0	0	0	0	0	0	0	0	0	0	0	0	0	0	0	0	0	0	974	1	0	0	1	0	0	0	0	1	1	0	0	0	0	0	0	0	0	0	0	0	0	0
prevotella copri	1586	1676	317	5	0	0	0	0	4	0	1	1	2	0	249	9	3	4	0	2	849	471	3	478	1	0	0	0	0	0	3	1	0	0	0	0	0	0	0	0	0	0	0	0	0	1	11	0	0
prevotella histicola	0	0	15	0	0	0	0	0	12	0	0	2	0	0	1	0	0	0	0	0	0	0	2	0	0	0	0	0	0	0	32	0	0	0	0	0	0	0	0	1	0	0	0	0	0	0	0	0	39
prevotella intermedia	0	0	0	0	0	0	0	0	0	0	0	1	0	0	0	0	0	0	0	0	1	0	0	0	0	0	0	0	0	0	0	0	0	0	0	0	0	0	0	0	0	0	0	0	0	0	3	0	0
prevotella loescheii	0	0	0	0	0	0	0	0	0	0	0	0	0	0	0	0	0	0	0	0	0	0	0	0	0	0	0	0	0	0	0	0	0	0	0	0	0	0	0	0	0	0	0	0	0	0	0	0	0
prevotella melaninogenica	0	0	81	0	0	0	0	0	0	5	6	0	0	0	0	2	0	0	0	22	16	0	1	32	1	0	0	242	1	63	45	0	0	0	0	2	1	0	0	0	129	0	0	0	0	0	3	0	2
prevotella nigrescens	0	0	1	0	0	0	0	0	0	0	0	0	0	0	0	0	0	0	0	0	0	0	0	0	0	0	0	14	0	0	0	0	0	0	0	0	0	0	0	0	0	0	0	0	0	0	0	0	0
prevotella oralis	0	0	0	0	0	0	0	0	0	0	0	0	0	0	1	0	0	1	0	0	0	0	0	0	0	0	0	0	0	0	0	0	0	0	0	0	0	0	0	0	0	0	0	0	0	0	0	0	0
prevotella oris	0	0	0	0	0	0	0	0	0	0	0	0	0	0	0	0	0	0	0	0	0	0	0	0	0	0	0	0	0	0	0	0	0	0	0	0	0	0	0	0	0	0	0	0	0	0	0	0	0
prevotella oulorum	0	0	0	0	0	0	0	0	0	0	0	3	0	0	0	0	0	0	0	0	0	0	0	0	0	0	0	0	0	0	0	0	0	0	0	0	0	0	0	0	0	0	0	0	0	0	0	0	0
prevotella pallens	0	0	0	0	0	0	0	0	0	0	0	0	0	0	1	2	0	0	0	0	1	0	0	8	0	0	0	0	0	93	45	0	0	0	0	4	0	0	0	0	0	0	0	0	0	0	0	0	0
prevotella pleuritidis	0	0	0	0	0	0	0	0	106	0	0	0	0	0	0	0	0	1	0	0	0	0	0	0	0	0	0	0	0	0	0	0	0	0	0	0	0	0	0	0	0	0	0	0	0	0	0	0	0
prevotella salivae	0	0	13	0	0	0	0	0	0	0	0	0	0	0	0	2	2	0	0	0	0	0	0	1	0	0	0	0	0	0	0	0	0	0	0	0	0	0	0	0	0	0	0	0	0	0	0	0	0
prevotella spp.	313	370	119	2	1	0	0	1	265	1	5	0	1	0	31	4	1	0	0	0	206	92	1	127	0	189	1	49	1	25	38	2	0	0	0	0	0	0	0	0	13	0	0	0	0	0	1	0	0
prevotella timonensis	0	0	26	0	0	0	0	0	0	0	0	0	0	0	0	0	0	0	0	0	0	0	0	0	0	0	0	1	0	1	1	0	1	0	1	1318	221	0	0	0	0	0	0	0	0	0	0	0	0
prevotella veroralis	0	0	0	0	0	0	0	0	129	0	0	0	0	0	0	0	0	0	0	0	0	0	0	0	0	0	0	0	0	0	0	0	0	0	0	0	0	0	0	0	0	0	0	0	0	0	0	0	0
propionibacterium acidifaciens	0	0	0	0	0	0	0	0	0	0	0	0	0	0	0	0	0	0	0	0	0	0	0	0	0	1	0	0	0	0	0	0	0	0	75	0	0	0	0	0	11	0	0	0	0	0	0	0	0
propionibacterium acnes	1	2	58	1	0	3	0	2	913	5	0	1	14	2	5	1	3	20	0	16	3	9	4	11	93	648	214	472	5	58	70	1	0	0	23	5	0	0	0	0	81	0	3	1	0	1	12	1	60
propionibacterium freudenreichii	0	0	0	0	0	0	0	0	0	0	0	0	0	0	3	0	0	0	0	0	0	0	0	0	0	0	0	0	0	0	0	0	0	0	0	0	0	0	0	0	0	0	0	0	0	0	0	0	0
propionibacterium granulosum	0	0	11	0	0	0	0	0	156	0	0	0	5	0	0	0	7	0	0	0	1	14	0	0	126	104	0	0	0	0	10	1	0	0	0	0	0	0	0	0	2	0	0	0	0	0	0	0	0
propionibacterium propionicum	0	0	0	0	0	0	0	0	0	0	0	0	0	0	1	0	0	0	0	0	6	0	0	2	0	0	0	0	0	0	0	0	0	0	0	0	0	0	0	0	0	0	0	0	0	0	115	0	0
propionimicrobium spp.	0	0	0	0	0	0	0	0	0	0	0	0	0	0	0	0	0	0	0	0	0	0	0	0	0	0	0	0	0	0	3	0	0	0	0	0	0	0	0	0	0	0	0	0	0	0	0	0	0
proteiniphilum spp.	0	0	0	1	0	4	0	0	1	0	0	0	0	0	2	1	0	2	0	0	2	0	1	0	0	0	0	0	0	0	0	0	0	0	0	0	0	0	0	0	0	0	0	0	0	0	0	0	0
proteus mirabilis	0	0	0	0	0	0	0	0	0	0	0	0	0	0	0	0	0	0	0	0	0	0	0	0	0	0	0	0	0	0	0	0	0	0	0	0	0	0	0	0	0	0	0	0	0	0	0	0	0
proteus vulgaris	1	2	0	0	0	0	0	0	1	0	0	1	3	0	0	0	0	0	0	0	3	3	2	1	0	9	8	0	0	5	2	0	6	0	0	0	0	0	0	0	2	0	0	0	0	1	7	0	0
providencia rettgeri	0	0	0	0	0	0	0	0	0	0	0	0	0	0	2	0	0	0	0	0	0	0	0	0	0	0	0	0	0	2	0	0	0	0	0	0	1	0	0	0	7	0	0	0	0	0	0	0	0
pseudoalteromonas haloplanktis	0	0	0	0	0	0	0	0	28	0	0	0	0	0	0	0	0	0	0	0	0	0	0	0	0	0	0	0	0	0	0	0	0	0	0	0	0	0	0	0	0	0	0	0	0	0	0	0	0
pseudobutyrivibrio spp.	2753	2095	860	167	2	0	2	4	4336	73	5	3	20	8	2584	221	1434	1434	0	11	7461	7799	1237	5184	52	53	192	259	153	119	2384	32	7	10	77	102	60	4	0	1	149	2	2	9	3	2	74	0	693
pseudochrobactrum saccharolyticum	0	0	0	0	0	0	0	0	0	0	0	0	0	0	1	0	0	0	0	2	7	0	0	13	43	168	50	0	4	53	0	4	0	0	40	0	0	0	0	0	54	0	0	0	0	0	0	0	0
pseudoclavibacter zimmermannella bifida	0	0	0	0	0	5	0	0	0	0	1	0	0	0	0	0	2	0	0	0	0	0	0	0	0	0	0	0	0	0	12	0	0	0	0	0	0	0	0	0	0	0	0	0	0	0	0	0	0
pseudoflavonifractor bacteroides capillosus	0	0	0	0	0	0	0	0	0	0	0	0	0	0	0	0	0	0	0	0	0	0	0	0	0	0	0	0	0	0	0	0	0	0	0	0	0	0	0	0	0	0	0	0	0	0	0	0	0
pseudoflavonifractor spp.	0	0	0	0	0	0	0	0	0	0	0	0	0	0	0	2	0	0	0	0	0	0	0	1	0	0	0	0	1	0	0	0	1	0	1	1	0	0	0	0	0	0	0	0	0	0	0	0	0
pseudomonas aeruginosa	0	0	0	0	0	0	0	0	0	0	0	0	0	0	0	0	0	0	0	0	0	0	0	0	0	0	0	0	0	0	0	0	0	0	0	0	0	0	0	0	0	0	0	0	0	0	0	0	0
pseudomonas aeruginosa pao1	6	0	0	0	0	0	0	0	0	1	0	0	0	0	0	0	0	11	0	0	0	0	0	0	3	8	4	4	13	51	3	0	7	2	5	10444	597	2	1	0	7	0	1	2	0	0	0	0	0
pseudomonas fluorescens	25	32	498	150	1536	356	35	49	10830	69	103	170	573	64	213	160	1115	584	0	382	382	2658	60	395	4296	9824	1002	1340	251	1145	1188	85	6374	6816	2375	149	27	44	26	59	1125	194	76	20	98	33	93	38	0
pseudomonas japonica	0	0	0	0	0	0	0	0	0	0	0	0	0	0	0	0	0	0	0	0	0	0	0	0	0	0	0	0	0	0	0	0	0	0	0	0	0	0	0	0	0	0	0	0	0	0	0	0	0
pseudomonas nitroreducens	0	0	0	0	0	0	0	0	0	0	0	0	0	0	0	0	0	0	0	0	0	0	0	0	0	0	0	0	0	0	0	0	0	0	0	0	0	0	0	0	0	0	0	0	0	0	0	0	8
pseudomonas oleovorans	0	0	0	0	0	0	0	0	0	0	0	0	0	0	0	0	0	0	0	0	0	0	0	0	0	0	0	0	0	0	0	0	0	0	0	0	0	0	0	0	0	0	0	0	0	0	0	0	0
pseudomonas oryzihabitans	0	0	0	0	0	0	0	0	0	0	0	0	0	1	0	0	0	0	0	0	0	0	0	0	0	0	0	0	0	0	0	0	0	0	0	0	0	0	0	0	0	0	0	0	1	0	0	0	0
pseudomonas proteolytica	0	0	0	0	0	0	0	0	0	0	0	0	0	0	0	0	0	0	0	2	0	1	0	0	1	0	0	0	0	0	0	0	2	1	0	0	0	0	0	0	0	0	0	0	0	0	0	0	0
pseudomonas putida	2	1	1	0	0	0	0	0	2	0	0	1	19	0	9	1	55	0	0	24	45	0	1	48	408	666	72	1	15	283	23	24	1	0	160	28	2	2	0	2	306	4	0	0	6	3	21	8	0
pseudomonas spp.	0	0	0	0	0	0	0	0	0	0	0	0	0	0	0	0	0	0	0	0	0	0	0	0	0	0	0	0	0	0	0	0	0	0	0	0	0	0	0	0	0	0	0	0	0	0	0	0	0
pseudomonas stutzeri	0	0	0	0	0	0	0	0	15	0	0	0	0	0	0	0	0	0	0	0	0	0	0	0	0	0	0	0	0	1	0	0	0	0	0	7	1	0	0	0	10	0	0	0	0	0	0	0	0
pseudomonas tolaasii	0	0	0	0	0	0	0	0	0	0	0	0	0	0	0	0	0	0	0	0	0	0	0	0	0	0	0	0	0	0	0	0	0	0	0	0	0	0	0	0	0	0	0	0	0	0	0	0	7
pseudomonas trivialis	0	0	0	0	3	1	0	0	2	0	0	0	0	0	0	0	2	0	0	1	0	0	0	0	1	2	2	0	1	0	2	0	3	1	0	0	0	0	0	0	0	0	0	0	0	0	5	0	0
pseudomonas umsongensis	0	0	0	0	0	0	0	0	0	0	0	0	0	0	0	0	0	0	0	0	0	0	0	1	0	1	0	0	0	1	0	0	0	0	0	0	0	0	0	0	0	0	0	0	0	0	0	0	0
pseudomonas veronii	5	3	28	1	130	2	1	2	315	0	5	4	2	1	3	4	68	3	0	0	2	75	0	11	117	90	1	2	3	1	15	2	163	62	6	0	0	0	0	1	29	8	0	1	2	1	5	0	5
pseudonocardia sulfidoxydans	0	0	0	0	0	0	0	0	0	0	0	0	0	0	0	0	0	0	0	0	0	0	0	0	0	0	0	3	0	0	0	0	0	0	0	0	0	0	0	0	0	0	0	0	0	0	0	0	0
pseudoramibacter alactolyticus	0	0	0	0	0	0	0	0	0	0	0	0	0	0	0	0	0	0	0	0	0	0	0	0	0	0	0	0	2	0	0	0	0	0	71	250	151	0	0	0	0	0	0	0	0	0	0	0	0
pseudoxanthomonas mexicana	0	0	0	0	0	0	0	0	0	0	0	0	0	0	0	0	0	0	0	0	0	0	0	0	0	0	0	0	0	0	0	0	0	0	0	0	0	0	0	0	0	0	0	0	0	0	0	0	3
pseudoxanthomonas spp.	0	0	0	0	0	0	0	0	59	0	0	0	0	0	0	0	0	0	0	0	0	0	0	0	0	0	0	0	0	0	0	0	0	0	0	0	0	0	0	0	0	0	0	0	0	0	0	0	0
psychrobacter aquaticus	0	0	0	0	0	0	0	0	0	0	0	0	0	0	0	0	0	0	0	0	0	0	0	0	0	0	0	0	0	0	0	0	0	0	0	0	0	0	0	0	0	0	0	0	0	0	0	0	0
pyramidobacter piscolens	0	0	0	0	0	0	0	0	0	0	0	0	0	0	0	0	129	0	0	0	0	0	0	0	0	0	0	0	0	1	0	0	0	0	0	0	0	0	0	0	0	0	0	0	0	0	0	0	0
pyramidobacter spp.	0	0	0	0	0	0	0	0	0	0	0	0	0	0	0	0	0	0	0	0	0	0	0	0	0	0	0	0	0	0	0	0	0	0	0	0	0	0	0	0	0	0	0	0	0	0	0	0	0
quadrisphaera granulorum	0	0	0	0	0	0	0	0	0	0	0	0	0	0	0	0	0	0	0	0	0	0	0	0	0	0	0	0	0	0	0	0	0	29	0	1	2	0	0	0	0	0	0	0	0	0	0	0	0
rahnella spp.	0	0	0	0	0	0	0	0	0	0	0	0	0	0	0	0	0	0	0	0	0	0	0	0	0	0	0	0	0	0	0	0	0	0	0	0	0	0	0	0	0	0	0	0	0	0	0	0	6
ralstonia pickettii	2	0	0	0	0	0	1	0	4	0	1	6	0	2	0	1	50	2	0	0	3	0	0	0	0	2	0	3	0	19	7	1	63	0	1	0	0	0	0	0	0	0	3	0	0	1	1	0	0
ralstonia spp.	0	0	1	0	0	0	0	0	0	0	0	0	0	0	0	1	0	6	0	0	0	0	0	0	0	2	0	0	0	26	0	0	0	0	0	0	0	0	0	0	5	0	0	0	0	0	0	0	6
rhizobium spp.	0	0	0	0	0	0	0	0	0	0	0	0	0	0	0	0	0	0	0	0	0	0	0	0	0	0	0	0	0	0	0	0	0	0	0	0	0	0	0	0	0	0	0	0	0	0	0	0	0
rhodobacter spp.	0	0	0	0	0	0	0	0	0	0	0	0	0	0	0	0	0	0	0	18	0	0	0	0	1	0	0	0	2	0	0	0	0	0	0	0	0	0	0	0	2	0	0	0	0	0	0	0	0
rhodobium spp.	0	0	0	0	0	0	0	0	0	0	0	2	0	0	0	0	0	0	0	0	0	0	0	0	0	0	0	0	0	0	0	0	0	0	0	0	0	0	0	0	0	0	0	0	0	0	0	0	0
rhodococcus globerulus	3	0	0	0	0	0	0	0	0	0	0	0	0	0	0	0	0	1	0	0	0	4	1	0	0	0	0	0	0	0	0	0	0	0	0	0	0	0	0	0	0	0	0	0	0	0	0	0	0
rhodopirellula spp.	0	0	23	0	0	0	0	0	0	0	0	0	0	0	0	0	0	0	0	0	0	0	0	0	0	0	0	0	0	0	0	0	0	0	0	0	0	0	0	0	0	0	0	0	0	0	0	0	0
rhodosporidium sphaerocarpum	0	0	0	0	0	0	0	0	0	0	0	0	0	0	0	0	0	0	0	0	0	22	0	0	0	0	8	0	0	0	0	0	0	0	0	0	1	0	0	0	0	0	0	0	0	0	1	0	0
rhodovibrio spp.	0	0	0	0	0	0	0	0	0	0	0	0	6	0	0	0	0	0	0	0	0	0	0	0	0	0	0	0	0	0	0	0	0	0	0	0	0	0	0	0	0	0	0	0	0	0	0	0	0
roseateles spp.	0	0	0	0	9	0	0	0	0	0	0	0	0	0	0	0	0	1	0	0	0	0	0	0	0	0	0	0	0	0	0	0	0	9	60	0	0	0	0	0	0	0	0	0	0	0	0	0	0
roseburia eubacterium rectale	25	25	5	21	0	0	0	0	8	0	2	0	3	0	64	17	1586	1595	0	4	162	61	12	179	2	4	2	5	15	6	14	0	0	1	6	5	5	1	0	1	18	1	0	2	1	0	8	1	0
roseburia faecis	875	1977	282	40	1	3	2	3	34	2	3	0	3	0	1102	2360	302	380	0	753	1041	606	6174	7127	5	11	25	57	29	12	110	0	0	0	7	20	10	3	0	0	31	1	0	1	0	1	985	49	29
roseburia human gut_metagenome	2	0	0	0	0	0	0	0	0	0	0	0	0	0	0	0	0	0	0	0	2	0	0	0	0	0	0	0	0	0	0	0	0	0	0	0	0	0	0	0	0	0	0	0	0	0	0	0	0
roseburia intestinalis	2	4	0	0	0	0	0	0	4	0	0	0	0	0	4	4	5	3	0	0	0	1	1365	2470	1	1	4	1	2	0	4	0	0	0	1	0	0	0	0	0	2	0	0	0	0	0	0	0	1
roseburia spp.	1818	3095	447	59	0	0	2	1	2148	55	7	0	32	2	289	69	151	280	0	11	890	655	1491	3042	8	60	15	10	16	16	690	6	2	2	8	11	10	2	1	0	253	1	0	0	3	3	92	4	281
roseiflexus spp.	0	0	0	0	0	0	0	0	0	0	0	0	0	0	0	0	0	0	0	0	0	0	0	0	0	0	0	0	0	0	0	0	0	0	0	0	0	0	0	0	12	0	0	0	0	0	0	0	0
roseomonas mucosa	0	0	6	0	0	0	0	0	42	4	1	2	0	0	0	0	0	0	0	0	0	0	0	0	0	0	0	35	0	0	0	0	0	0	8	0	0	0	0	0	0	0	0	0	0	0	0	1	0
roseomonas spp.	0	0	0	0	0	0	0	0	0	0	0	0	0	0	0	0	0	0	0	0	0	3	0	0	0	0	0	0	0	0	1	0	0	0	0	0	0	0	0	0	0	0	0	0	0	0	0	0	0
rothia dentocariosa	0	0	0	0	0	0	0	1	0	0	0	0	0	0	7	0	0	0	0	0	23	9	4	6	0	0	0	0	7	1	1	0	0	0	1	0	0	0	0	0	0	0	0	0	0	0	1	0	0
rothia mucilaginosa	0	1	2	0	0	0	0	0	10	0	0	0	0	0	10	1	7	0	0	0	28	18	19	3	0	0	0	0	14	4	3	0	0	1	7	1	0	0	0	0	0	0	0	0	0	0	1	1	0
rubellimicrobium roseum	0	0	0	0	0	0	0	0	0	0	0	0	0	0	0	0	0	0	0	0	0	0	0	0	0	0	0	14	0	0	0	0	0	0	0	0	0	0	0	0	0	0	0	0	0	0	0	0	0
rubellimicrobium spp.	0	0	0	0	0	0	0	0	0	0	0	0	0	0	0	0	0	0	0	0	0	0	0	0	0	0	0	0	0	0	0	0	0	0	0	0	0	0	0	0	0	0	0	0	0	0	1	0	0
rubritepida spp.	0	0	0	0	0	0	0	0	0	0	0	0	0	0	0	0	0	0	0	0	0	0	0	0	0	0	0	0	0	0	0	0	0	0	0	0	0	0	0	0	0	0	0	0	0	0	0	0	0
rubrobacter spp.	0	0	0	0	0	0	0	0	0	0	0	0	0	0	5	0	0	0	0	0	0	0	0	0	0	0	0	0	0	0	0	0	0	0	0	0	0	0	0	0	0	0	0	0	0	0	0	0	0
ruminiclostridium clostridium leptum	0	0	0	0	0	0	0	0	0	0	0	0	0	0	0	0	0	0	0	0	0	0	0	0	0	0	0	0	0	0	0	0	0	0	0	0	0	0	0	0	0	0	0	0	0	0	0	0	8
ruminiclostridium clostridium straminisolvens	0	0	0	0	0	0	0	0	0	0	0	0	0	0	0	0	0	0	0	0	0	0	0	0	0	0	0	0	0	0	0	0	0	0	0	0	0	0	0	0	0	0	0	0	0	0	0	0	0
ruminiclostridium eubacterium siraeum	0	0	0	0	0	0	0	0	0	0	0	0	0	0	0	0	0	0	0	0	0	0	0	0	0	0	0	0	0	0	0	0	0	0	0	0	0	0	0	0	0	0	0	0	0	0	0	0	0
ruminobacter spp.	1	0	5	1	0	0	0	0	0	0	0	0	0	0	0	0	0	1	0	0	1	0	0	4	0	0	0	0	0	0	0	0	0	0	0	0	0	0	0	0	0	0	0	0	0	0	0	0	0
ruminococcus bromii	17	155	1	4	0	0	0	0	0	0	0	0	0	0	2	1	1	0	0	0	4	1	2	4	1	0	2	3	4	2	1	0	0	0	2	4	2	0	0	0	3	0	0	0	0	0	0	0	0
ruminococcus gnavus	1259	1280	343	73	28	10	13	9	193	27	7	8	59	4	28075	18368	1886	1238	1	9589	54482	38091	1588	30569	21	79	280	527	71	45	50663	105	3	2	42	660	320	8	0	1	86	4	3	6	8	10	10992	386	0
ruminococcus spp.	1634	2066	496	68	0	2	2	2	381	3	2	1	68	4	827	31	2299	2105	0	12	2117	1429	1199	1514	11	73	3	13	29	25	46	11	2	1	18	25	16	1	2	0	23	1	0	1	1	2	36	0	114
ruminococcus torques	1183	2180	570	134	2	3	3	6	802	21	5	1	82	4	1856	97	68	58	0	18	5065	7188	3634	8361	14	26	25	21	56	109	1234	33	0	10	23	443	173	1	0	0	57	0	2	2	3	5	94	1	0
saccharofermentans spp.	0	0	1	0	0	0	0	0	158	3	0	0	0	0	0	0	0	0	0	1	0	0	0	0	0	0	0	0	0	0	1	0	0	0	0	0	0	0	0	0	0	0	0	0	0	0	0	0	0
saccharopolyspora gloriosa	0	0	0	0	0	0	0	0	0	0	0	0	0	0	0	0	0	0	0	0	0	0	0	0	0	0	0	0	0	0	0	0	0	0	0	0	0	0	0	0	0	0	0	0	0	0	0	0	0
salinicoccus roseus	0	0	0	0	0	0	0	0	0	0	0	2	0	0	0	0	0	0	0	0	0	0	0	0	0	0	0	0	0	0	0	0	0	0	0	0	0	0	0	0	0	0	0	0	0	0	0	0	0
salinicoccus spp.	0	0	0	0	0	0	0	0	159	2	0	0	0	0	0	0	0	0	0	0	0	0	0	0	0	0	0	0	0	0	0	0	0	0	0	0	0	0	0	0	0	0	0	0	0	0	3	0	0
sarcina spp.	7	20	0	1	0	0	1	0	0	0	0	0	0	0	5	0	0	0	0	0	24	0	0	0	0	1	1	0	1	1	1	0	0	0	0	2	1	0	0	0	3	0	0	0	0	0	0	0	4
scardovia inopinata	0	0	0	0	0	0	0	0	0	0	0	0	0	0	2	0	0	0	0	0	7	2	0	0	0	0	0	1	0	0	175	0	0	0	88	1	1	3	0	0	0	0	0	0	0	0	0	0	0
schlegelella spp.	0	0	0	0	0	0	0	0	0	0	0	0	0	0	0	0	0	0	0	0	0	0	0	0	0	0	0	0	0	0	0	0	0	0	0	0	0	0	0	0	0	0	0	0	0	0	0	0	0
sediminibacterium spp.	0	0	0	0	0	0	0	0	0	0	0	0	0	0	0	0	0	0	0	0	0	0	0	0	0	0	0	7	0	1	0	0	0	0	0	0	0	0	0	0	0	0	0	0	0	0	0	0	0
segetibacter spp.	0	0	0	0	0	0	0	0	0	0	0	0	0	0	0	0	0	0	0	0	0	0	0	0	0	0	0	0	0	0	0	0	0	0	0	0	0	0	0	0	16	0	0	0	0	0	0	0	0
selenomonas infelix	0	0	0	0	0	0	0	0	0	0	0	0	0	0	2	0	0	0	0	0	2	0	0	0	0	0	0	0	0	0	0	0	0	0	0	0	0	0	0	0	0	0	0	0	0	0	0	0	0
selenomonas noxia	0	0	55	0	0	0	0	0	49	0	0	0	0	0	0	0	0	0	0	0	0	0	0	0	0	0	0	0	0	0	1	0	0	0	0	0	0	0	0	0	0	0	0	0	0	0	0	0	0
selenomonas spp.	51	14	38	0	0	0	0	0	1	0	0	0	2	0	1	0	0	0	0	0	10	5	0	0	0	0	0	0	0	0	12	1	0	0	0	0	0	0	0	0	0	0	0	0	0	1	4	0	3
serratia marcescens	0	0	0	0	0	0	0	0	0	0	0	0	0	0	0	0	0	0	0	0	0	0	0	0	0	0	0	0	2	6	0	0	0	0	0	0	0	0	0	0	0	0	0	0	0	0	0	0	0
serratia proteamaculans	0	0	0	0	0	0	0	0	0	0	0	0	0	0	0	0	0	0	0	0	0	0	0	0	0	0	0	0	0	0	0	0	0	0	0	0	0	0	0	0	0	0	0	0	0	0	0	0	0
serratia quinivorans	0	0	0	0	0	0	0	0	0	0	0	0	0	0	0	0	0	0	0	0	0	0	0	0	0	0	5	0	0	0	0	0	0	0	0	0	0	0	0	0	0	0	0	0	0	0	0	0	0
sharpea spp.	0	0	0	0	0	0	0	0	0	0	0	0	0	0	0	0	0	0	0	0	0	0	0	0	0	0	0	0	0	0	9	0	0	0	0	0	0	0	0	0	0	0	0	0	0	0	0	0	0
shigella flexneri	0	0	0	0	0	0	0	0	1	0	0	0	0	0	0	0	0	0	0	0	0	0	0	0	0	0	1	0	0	0	0	0	0	0	0	0	0	0	0	0	0	0	0	0	0	0	1	0	1
shuttleworthia satelles	0	0	5	0	0	0	0	0	0	0	0	0	0	0	1	1	0	0	0	0	8	3	0	0	0	0	0	0	0	0	48	0	0	0	0	0	0	0	0	0	0	0	0	0	0	0	0	0	0
shuttleworthia spp.	0	1	0	0	0	0	0	0	0	0	0	0	0	0	0	0	0	1	0	0	0	8	4	2	1	0	0	1	0	0	1	0	0	0	0	0	0	0	0	0	1	0	0	0	0	0	0	0	106
sideroxydans spp.	0	0	0	0	0	0	0	0	0	0	0	0	4	0	0	0	0	0	0	0	0	0	0	0	0	0	0	0	0	0	0	0	0	0	0	0	0	0	0	0	0	0	0	0	0	0	0	0	0
simplicispira spp.	0	0	0	0	0	0	0	0	2	0	0	0	0	0	9	0	3	5	0	3359	3	0	4	11	0	0	0	0	0	0	0	0	0	0	0	0	0	0	0	0	0	0	0	0	0	0	0	0	0
sinorhizobium ensifer meliloti	0	0	0	0	0	0	0	0	0	0	0	0	0	0	0	0	0	0	0	0	0	0	0	0	0	0	0	0	0	0	0	0	0	0	0	0	0	0	0	0	0	0	0	0	0	0	0	0	0
skermanella spp.	0	0	0	0	0	0	0	0	0	0	0	0	0	0	0	0	0	0	0	0	0	0	0	0	0	0	0	2	0	0	0	0	0	0	0	0	0	0	0	0	0	0	0	0	0	0	0	0	0
slackia exigua	1	1	1	0	0	0	0	0	0	0	1	1	0	0	8	0	0	0	0	0	8	1	0	1	1	0	0	0	0	1	33	0	1	0	0	241	157	0	0	0	1	0	0	0	0	0	38	0	0
slackia human intestinal	0	0	0	0	0	0	0	0	0	0	0	0	0	0	0	0	0	0	0	0	0	0	0	0	0	0	0	0	0	0	0	0	0	0	0	0	0	0	0	0	0	0	0	0	0	0	0	0	0
slackia spp.	0	0	0	0	0	0	0	0	0	0	0	0	0	0	0	0	0	1	0	0	0	0	70	68	1	0	1	0	2	2	20	0	0	0	0	0	1	1	0	0	1	0	0	0	0	0	0	0	0
sneathia spp.	0	0	0	0	0	0	0	0	0	0	0	0	0	0	0	0	0	0	0	0	0	0	0	0	0	0	0	0	0	0	0	0	0	0	0	0	0	0	0	0	0	0	0	0	0	0	0	0	1
solibacillus spp.	0	0	0	0	0	0	0	0	4	0	0	0	0	0	0	0	0	0	0	0	0	1	0	0	0	0	0	0	0	0	0	0	0	0	0	0	0	0	0	0	0	0	0	0	0	0	0	0	0
solirubrobacterales spp.	0	0	0	0	0	0	0	0	0	0	0	0	0	0	0	0	0	0	0	0	0	0	0	0	0	0	0	38	0	0	0	0	0	0	0	0	0	0	0	0	0	0	0	0	0	0	0	0	0
solobacterium moorei	0	0	0	0	0	0	0	0	0	0	0	0	0	0	0	0	0	0	0	0	0	0	0	0	0	0	0	0	0	0	0	0	0	0	0	0	0	0	0	0	0	0	0	0	0	0	0	0	31
solobacterium spp.	0	1	0	0	0	0	0	0	0	0	0	0	0	0	0	0	0	0	0	0	0	0	0	0	0	0	0	0	0	0	1	0	0	0	0	0	0	0	0	0	0	0	0	0	0	0	0	0	0
sphaerobacter thermophilus	0	0	0	0	0	0	0	0	0	0	0	0	0	0	0	0	0	0	0	0	0	0	0	0	0	0	0	0	0	0	0	0	0	0	0	0	0	0	0	0	0	0	0	0	0	0	0	0	0
sphingobacterium composta	0	0	0	0	0	0	0	0	0	0	0	0	0	0	0	0	0	0	0	0	0	0	0	0	34	389	0	0	0	50	0	0	0	0	0	0	0	0	0	0	1	0	0	1	0	0	0	0	0
sphingobacterium spp.	0	0	0	0	0	0	0	0	0	0	0	0	0	0	7	0	49	0	0	0	17	0	0	30	209	758	112	0	5	163	2	1	0	0	1	6	1	0	0	0	159	0	0	1	0	0	0	0	0
sphingobium spp.	0	0	0	0	0	0	0	0	0	0	0	0	0	0	1	0	0	0	0	0	0	10	0	0	0	0	0	0	0	0	0	0	0	0	24	0	0	0	0	0	0	0	0	0	0	0	1	0	0
sphingobium yanoikuyae	0	0	0	0	2	1	0	0	0	0	0	0	5	0	1	0	36	0	0	0	2	6	0	1	38	152	5	2	5	31	33	0	1	7	28	2	0	0	0	1	8	0	0	0	0	1	0	0	138
sphingomonas aerolata	0	0	0	0	0	0	0	0	0	0	0	0	0	0	0	0	0	0	0	0	0	0	0	0	0	0	0	0	0	7	0	0	0	0	0	0	0	0	0	0	0	0	0	0	0	0	0	0	0
sphingomonas echinoides	0	1	0	0	0	0	0	0	1	0	0	1	0	0	0	0	0	0	0	0	0	0	0	0	0	0	0	0	0	0	0	0	0	0	0	0	0	0	0	0	1	0	0	0	0	0	3	0	0
sphingomonas faeni	0	0	0	0	0	0	0	0	0	0	0	0	0	0	0	0	0	0	0	0	0	0	0	0	0	0	0	0	0	0	0	0	0	0	0	0	0	0	0	0	0	0	0	0	0	0	0	0	20
sphingomonas japonica	0	0	0	0	0	0	0	0	0	0	0	0	0	0	0	0	0	0	0	0	0	0	0	0	0	0	0	0	0	0	0	0	0	0	1	0	0	0	0	0	0	0	0	0	0	0	0	0	0
sphingomonas melonis	0	0	0	0	0	0	0	0	0	0	0	0	0	0	0	0	0	0	0	0	0	0	0	0	0	0	0	0	0	16	0	0	0	0	16	0	0	0	0	0	0	0	0	0	0	0	0	0	0
sphingomonas spp.	0	0	0	0	0	0	0	0	20	0	0	0	0	0	0	0	0	0	0	150	0	1	0	2	0	5	0	0	0	0	0	0	0	0	0	0	0	3	0	0	0	0	0	0	0	0	0	0	0
spiroplasma spp.	0	0	0	0	0	0	0	0	0	0	0	0	0	0	0	0	0	0	0	0	0	0	0	0	0	0	0	0	0	0	0	0	0	0	0	0	0	0	0	0	0	0	0	0	0	0	0	0	0
spirosoma spp.	0	0	0	0	0	0	0	0	0	0	0	0	0	0	0	0	0	0	0	0	0	0	0	0	0	0	0	0	0	0	0	0	0	0	0	0	0	0	0	0	0	0	0	0	0	0	0	0	0
sporanaerobacter acetigenes	0	0	0	0	0	0	0	0	0	0	0	0	0	0	0	0	0	0	0	0	0	0	0	0	0	0	0	0	0	1	0	0	0	0	0	0	0	0	0	0	0	0	0	0	0	0	0	0	0
sporocytophaga spp.	0	0	0	0	0	0	0	0	0	0	0	0	0	0	0	0	0	0	0	0	0	0	0	0	0	0	0	0	0	0	0	0	0	0	0	0	0	0	0	0	0	0	0	0	0	0	0	0	0
staphylococcus aureus	0	0	0	0	0	0	0	0	0	0	0	0	1	0	0	0	0	0	0	0	0	1	0	0	0	0	0	0	1	82	2	0	0	0	396	0	0	6	0	0	0	0	0	0	0	0	1	0	0
staphylococcus carnosus	0	0	0	0	0	0	0	0	0	0	0	0	0	0	0	0	0	0	0	0	0	0	0	0	0	0	0	0	0	0	0	0	0	0	0	0	0	0	0	0	0	0	0	0	0	1	0	0	0
staphylococcus cohnii	0	0	1	6	5	3	13	16	10	9	5	3	4	10	0	0	21	0	0	4	1	6	1	11	41	54	6	15	4	20	4	13	0	0	24	0	0	3	15	10	17	2	6	4	12	2	1	6	0
staphylococcus epidermidis	118	99	145	28	8	5	11	9	2131	28	19	12	63291	497	77	54	90	72	0	37	147	153	42	49	282	1278	59	654	60	40	287	12	3	2	596	24	12	110	0	2	89	1	1	0	9	7	125	12	10
staphylococcus epidermidis mother c4	0	0	1	0	0	0	0	0	0	0	0	0	9	0	0	0	0	0	0	0	0	0	0	0	0	1	0	0	0	0	0	0	0	0	0	0	0	0	0	0	0	0	0	0	0	0	29	0	0
staphylococcus haemolyticus	4	6	5	4	0	0	3	1	1308	13	13	21	3037	30	5	3	3	3	0	2	10	5	6	1	92	0	2	113	0	0	22	0	0	0	0	0	0	6	0	0	0	0	0	0	1	1	7	0	0
staphylococcus lugdunensis	0	0	0	0	0	0	0	0	0	0	0	0	0	0	0	0	0	0	0	0	0	0	0	0	0	0	0	0	0	0	0	0	0	0	0	0	0	0	0	0	0	0	0	0	0	0	0	0	0
staphylococcus pasteuri	0	0	0	0	0	0	0	0	0	0	0	0	0	0	0	0	0	0	0	0	0	0	0	0	0	0	0	0	0	0	0	0	0	0	0	0	0	0	0	0	0	0	0	0	0	0	0	0	0
staphylococcus pseudolugdunensis	0	0	0	0	0	0	0	0	0	0	7	0	0	0	0	0	0	0	0	0	0	0	0	0	1	0	0	0	1	0	0	0	0	0	563	0	0	205	0	1	0	0	0	0	0	0	0	0	0
staphylococcus spp.	0	0	0	0	0	0	0	0	0	0	0	0	0	0	0	0	0	0	0	0	0	0	0	4	0	0	1	0	3	6	0	0	0	0	0	0	0	0	0	0	0	0	0	0	0	0	0	0	0
stenotrophomonas bacterium ems	0	0	0	0	0	0	1	0	0	0	0	0	0	0	0	1	0	0	0	0	0	0	0	0	73	0	0	0	0	0	0	0	0	0	0	0	0	0	0	0	0	0	0	0	0	0	0	0	0
stenotrophomonas maltophilia	0	0	0	0	0	0	0	0	0	0	0	0	0	0	0	0	0	0	0	0	0	0	0	0	0	0	0	0	0	0	0	0	0	0	0	0	0	0	0	0	0	0	0	0	0	0	0	0	3
stenotrophomonas pseudomonas geniculata	0	1	14	0	16	2	2	1	218	0	4	1	14	1	19	8	14	9	0	36	42	19	0	13	350	206	93	233	16	284	12	3	108	33	103	8	2	1	0	0	282	1	0	0	0	0	0	1	0
stenotrophomonas rhizophila	0	0	0	0	0	0	0	0	0	0	0	0	0	0	0	1	0	0	0	0	0	0	0	7	0	0	0	0	0	0	0	0	0	0	0	0	0	0	0	0	0	0	0	0	0	0	0	0	0
stenotrophomonas spp.	0	0	0	0	0	0	0	0	0	0	0	0	0	0	0	0	0	0	0	0	0	0	0	0	0	0	0	0	0	0	0	0	0	0	0	0	0	0	0	0	0	0	0	0	0	0	0	0	0
stenoxybacter spp.	0	0	0	0	0	0	0	0	0	0	0	0	0	0	0	0	0	0	0	0	0	0	0	0	0	0	0	0	0	0	0	0	0	0	0	0	0	0	0	0	0	0	0	0	0	0	0	0	0
sterolibacterium spp.	0	0	0	0	0	0	0	0	0	0	0	0	0	0	0	0	0	0	0	0	0	0	0	0	0	0	0	0	0	0	0	0	0	0	0	0	0	0	0	0	0	0	0	2	0	0	0	0	0
streptococcus agalactiae	0	0	0	0	0	0	0	0	0	0	0	0	0	0	1	2	1	0	0	187	0	1	1	5	0	0	0	0	0	0	0	0	0	0	0	0	0	0	0	0	0	0	0	0	0	0	0	0	0
streptococcus alactolyticus	0	0	0	0	0	0	0	0	0	0	0	0	0	0	0	0	0	0	0	0	0	0	0	0	0	0	0	0	18	0	0	0	0	0	0	0	0	0	0	0	0	0	0	0	0	0	0	0	0
streptococcus anginosus	0	0	19	0	0	0	0	0	0	1	2	2	0	0	57	1	132	10	0	16	227	117	1	103	1	0	0	12	283	191	514	0	0	1	2	0	1	1	0	0	5	0	0	1	6	0	6	0	4
streptococcus australis	3	1	147	0	0	0	0	0	209	1	0	0	3	1	106	3	3	4	0	5	423	219	3	84	0	2	0	0	5	15	2583	1	0	0	5	0	2	0	0	0	4	0	0	0	0	0	89	0	0
streptococcus bovis	4	1	2	2	0	0	0	0	3	0	0	0	1	0	5	4	7	4	0	1	20	11	10	5	0	1	0	0	53	74	13	0	1	0	55	289	387	6	0	0	1	0	0	0	0	0	7	0	4
streptococcus constellatus	4	3	10	1	0	0	0	0	11	1	0	0	0	0	316	3	11	2	0	1	1105	36	0	45	0	0	0	0	3	0	9	0	0	0	1	197	156	0	0	0	0	0	0	0	0	0	54	1	0
streptococcus cristatus	0	0	1	0	0	0	0	0	6	0	0	0	0	0	21	1	0	5	0	0	83	81	7	52	0	0	0	1	0	1	85	0	0	0	7	0	1	1	0	0	1	0	0	0	0	0	5	0	0
streptococcus equinus	0	0	0	0	0	0	0	0	0	0	0	0	0	0	0	0	0	0	0	0	0	0	0	0	0	0	0	0	9	0	0	0	0	0	0	0	0	0	0	0	0	0	0	0	0	0	0	0	0
streptococcus genomosp. c3	0	1	0	0	0	0	0	0	0	0	0	1	0	0	0	0	122	2	0	0	7	0	0	0	11	11	3	10	12067	2557	18	0	2	1	156	10	8	8	0	0	15	0	0	1	0	0	0	0	0
streptococcus genomosp. c6	0	0	7	0	0	0	1	0	17	0	0	0	0	0	15	1	29	10	0	0	69	43	87	76	1	1	2	4	171	104	1755	1	0	0	38	1	0	5	0	0	2	0	0	0	0	0	10	0	10
streptococcus genomosp. c8	0	0	1	0	0	0	0	0	0	0	0	0	0	0	0	0	2	0	0	0	2	1	0	0	0	0	0	0	2	0	0	0	0	0	7	0	0	1	0	0	0	0	0	0	0	0	0	0	0
streptococcus gordonii	0	1	23	0	0	1	1	0	0	0	0	0	0	0	190	0	1	1	0	0	797	392	67	276	0	0	0	0	7	2	18	4	0	0	0	1	0	0	0	0	0	0	0	0	0	0	3	1	1
streptococcus infantis	3	4	46	3	0	0	1	1	6	2	3	1	0	1	375	0	25	6	0	3	1613	1313	6	632	0	10	0	2	19	15	1879	4	0	0	348	3	1	33	0	0	2	0	0	0	1	0	461	1	1
streptococcus intermedius	0	0	0	0	0	0	0	0	0	0	0	0	0	0	0	0	0	0	0	0	0	0	0	0	0	0	0	0	0	0	0	0	0	0	0	0	0	0	0	0	0	0	0	0	0	0	0	0	1
streptococcus massiliensis	0	0	0	0	0	0	0	0	0	0	0	0	0	0	0	0	8	0	0	0	0	0	0	0	0	0	0	0	0	0	0	0	0	0	0	0	0	0	0	0	0	0	0	0	0	0	0	0	0
streptococcus mitis	13	11	123	0	8	7	11	1	540	3	3	0	270	1	821	41	446	108	0	15	3751	2308	102	1525	92	55	44	63	23393	5226	1909	6	13	7	57265	53	26	3618	5	6	204	1	2	3	0	1	329	4	4
streptococcus mutans	1	0	0	1	0	0	1	0	1	0	0	0	0	0	13	3	1	6	0	1	5	7	1063	390	0	3	2	2	11	7	717	0	0	0	215	2	2	2	1	0	4	1	0	0	0	0	1	0	0
streptococcus oralis	18	11	431	0	11	4	1	0	601	3	2	5	7	2	696	22	162	54	0	11	2819	1712	31	1388	50	166	4	120	391	73	3749	8	0	0	7670	4	1	433	0	1	49	0	0	0	0	1	1174	4	1
streptococcus parasanguinis	2	3	47	0	0	0	0	0	174	4	1	1	0	0	155	2	6	29	0	5	602	459	5	233	0	60	3	1	181	45	2330	0	0	0	213	0	1	16	0	0	3	0	0	1	1	0	201	0	0
streptococcus parasanguinis mother c3	0	0	0	0	0	0	0	0	0	0	0	0	0	0	0	0	0	0	0	0	1	0	1	1	0	0	0	0	0	1	14	0	0	0	1	0	0	0	0	0	0	0	0	0	0	0	0	0	0
streptococcus parasanguinis mother v4	0	0	0	0	0	0	0	0	0	0	0	0	0	0	0	0	0	0	0	0	1	0	2	0	0	0	0	0	10	8	8	0	0	0	3	0	0	0	0	0	1	0	0	0	0	0	0	0	0
streptococcus pasteurianus	56	59	61	16	2	0	13	10	34	19	3	15	46	7	0	0	0	0	0	0	89	84	1	0	6	10	4	9	5145	5503	116	11	4223	1155	30	12	10	1	0	0	9	0	0	0	7	8	101	7	0
streptococcus peroris	0	1	1	0	0	0	0	0	0	0	0	0	0	0	2	0	0	0	0	13	16	8	0	6	0	158	0	0	6	1	28	0	0	0	13	0	0	1	0	0	4	0	0	0	0	0	5	0	0
streptococcus pseudopneumoniae	2	2	3	1	0	0	2	0	8	1	1	1	0	0	20	7	61	19	0	0	111	54	9	48	1	0	1	1	95	12	92	0	0	0	2208	3	1	270	0	0	23	0	0	0	0	0	94	2	0
streptococcus salivarius	10	11	129	2	4	1	1	1	54	1	6	0	3	0	776	572	5709	2786	0	19	935	953	4851	2414	146	193	35	145	53327	24860	120	1	9	16	1875	69	24	130	3	3	278	2	2	4	3	2	1073	15	0
streptococcus sanguinis	3	4	11	0	0	0	0	1	48	1	0	1	1	1	89	2	4	2	0	1	373	131	35	161	2	2	2	0	1422	88	208	0	1	0	5	1	0	0	0	0	13	0	0	0	1	0	4	0	0
streptococcus spp.	29	24	323	8	13	1	6	1	441	8	6	2	26	2	783	75	4173	1939	0	16	3572	1834	1543	2169	16	20	33	71	15427	7536	35740	1	6	2	1752	34	22	101	5	2	281	2	1	1	1	3	1010	7	1
streptococcus thermophilus	0	0	1	0	0	0	0	0	0	0	0	0	0	0	1	0	1	1	0	0	2	4	6	2	0	0	0	0	21	10	1	0	0	0	1	0	0	0	0	0	0	0	0	0	0	0	0	0	57
streptomyces bingchengensis	0	0	0	0	0	0	0	0	0	0	0	0	0	0	0	0	0	0	0	0	0	0	0	0	0	0	0	65	0	0	0	0	0	0	0	0	0	0	0	0	0	0	0	0	0	0	0	0	0
subdoligranulum spp.	253	146	63	4	0	0	3	4	217	4	2	2	59	1	296	16	20	9	0	3	846	310	163	535	3	5	3	4	20	11	37	2	1	0	37	346	204	0	0	0	6	1	0	1	1	4	41	0	95
sus scrofa	0	0	0	1	0	0	1	0	0	0	0	0	0	0	0	0	0	0	0	0	0	0	0	0	2	0	0	0	0	0	0	0	0	0	0	0	0	0	0	0	0	0	0	0	0	0	0	0	0
sutterella spp.	722	1697	100	6	1	0	2	0	3694	29	2	0	0	0	4	4	4	2	0	5	7	8	421	513	2	2	360	253	19	19	13	1	2	1	8	9	3	0	0	1	8	0	0	1	1	0	45	0	18
tannerella forsythia	0	0	0	0	0	0	0	0	0	0	0	0	0	0	0	1	0	0	0	0	0	0	0	0	0	0	0	0	0	0	0	0	0	0	0	0	0	0	0	0	0	0	0	0	0	0	0	0	0
tannerella spp.	0	0	13	0	0	0	0	0	0	0	0	0	0	0	0	0	0	0	0	0	0	0	0	0	0	0	0	0	0	0	0	0	0	0	0	0	0	0	0	0	0	0	0	0	0	0	0	0	0
tepidimonas spp.	0	0	0	0	0	0	0	0	0	0	0	0	2	0	0	0	0	0	0	0	0	0	0	0	0	0	0	0	0	0	0	0	0	0	0	0	0	0	0	0	0	0	0	0	0	0	1	0	0
tepidiphilus spp.	0	0	0	0	0	0	0	0	0	0	0	0	0	0	1	0	0	0	0	0	2	0	0	0	0	0	0	0	0	0	0	0	0	0	0	0	0	0	0	0	0	0	0	0	0	0	0	0	0
terrisporobacter clostridium glycolicum	0	0	0	0	0	0	0	0	0	0	0	0	0	0	0	0	0	0	0	0	0	0	0	0	0	0	0	0	0	0	0	0	0	0	0	0	0	0	0	0	0	0	0	0	0	0	0	0	5
tessaracoccus spp.	0	0	0	0	0	0	0	0	0	0	0	0	0	0	0	0	0	0	0	0	2	4	0	0	0	0	0	0	0	0	0	0	0	0	0	0	0	0	0	0	0	0	0	0	0	0	0	0	0
thalassospira spp.	0	0	0	0	0	0	0	0	3	0	0	0	0	0	1	4	1488	550	0	2	2	0	1	4	1	3	1	0	2	2	1	0	0	0	0	2	1	0	0	0	4	0	0	0	0	0	0	0	3
thermoactinomyces vulgaris	0	0	0	0	0	0	0	0	0	0	0	0	0	0	0	0	0	0	0	0	0	0	0	0	0	0	13	0	0	0	0	0	0	0	0	0	0	0	0	0	0	0	0	0	0	0	0	0	0
thermomicrobium spp.	0	0	0	0	0	0	0	0	0	0	0	0	0	0	0	0	0	0	0	0	0	0	0	0	0	0	0	19	0	0	0	0	0	0	0	0	0	0	0	0	0	0	0	0	0	0	0	0	0
tm7 (candidate division) tm7 (candidate division)	1	1	47	0	2	0	0	0	3	1	0	1	2	0	33	2	2	1	0	0	151	73	1	61	0	1	0	0	0	8	668	0	1	0	0	0	0	0	0	0	56	0	0	0	0	2	117	1	0
tolumonas auensis	0	0	0	0	0	0	0	0	0	0	0	0	0	0	0	0	0	0	0	0	0	0	0	6	0	0	0	0	0	0	0	0	0	0	0	0	0	0	0	0	0	0	0	0	0	0	0	0	0
trabulsiella citrobacter farmeri	0	0	0	0	0	0	0	0	0	0	0	0	0	0	30	0	77	12	0	0	108	44	1	118	0	0	3	4	59	8	1	0	0	0	27	9	0	0	0	0	0	0	0	0	0	0	7	0	0
trabulsiella kluyvera ascorbata	2	0	835	9	0	0	0	0	1	1	1	0	1	0	1	0	0	1	0	0	0	0	1	0	0	0	1	0	130	151	1	0	0	0	1	6	2	0	0	0	0	0	0	0	0	0	0	0	0
trabulsiella spp.	0	0	0	0	0	0	0	0	0	0	0	0	0	0	0	0	0	0	0	0	0	0	0	0	0	0	0	0	0	0	0	0	0	0	0	0	0	0	0	0	0	0	0	0	0	0	0	0	0
tracheophyta secale cereale	0	0	0	0	0	0	0	0	0	0	0	0	0	0	0	0	0	0	0	0	0	0	0	0	0	0	0	0	0	0	0	0	0	0	0	0	0	0	0	0	3	0	0	0	0	0	0	0	0
treponema spp.	0	0	0	0	0	0	0	0	0	0	0	0	0	0	2	6	14	0	0	0	4	0	0	4	2	341	193	0	3	174	0	3	0	0	36	3	0	0	0	0	64	0	0	0	0	0	0	0	0
tsukamurella sunchonensis	0	0	0	0	0	0	0	0	0	0	0	0	0	0	0	0	0	0	0	0	0	0	0	0	0	0	0	0	0	0	0	0	0	0	0	0	0	0	0	0	0	0	0	0	0	0	0	0	0
tumebacillus spp.	4	0	0	0	2	1	1	0	7	0	0	0	0	0	452	168	1542	276	0	119	1021	903	16	2273	8983	39313	2022	951	291	17871	287	37	424	1770	2515	160	30	139	120	452	6188	483	2	210	1	0	7	0	2
turicella spp.	0	0	0	0	0	0	0	0	0	0	0	0	0	0	0	0	0	0	0	0	0	0	0	0	0	0	0	18	0	0	0	0	0	0	0	0	0	0	0	0	0	0	0	0	0	0	0	0	0
turicibacter sanguinis	0	0	0	0	0	1	0	0	2	0	0	0	0	0	4	3	5	0	0	1	4	1	22	26	0	0	0	1	0	3	0	0	0	0	0	0	0	0	0	0	0	0	0	0	0	0	0	0	0
turicibacter spp.	0	0	0	0	0	0	0	0	0	0	0	0	0	0	1	0	0	0	0	1	1	1	0	0	0	0	0	0	0	1	0	0	0	0	0	0	0	0	0	0	0	0	0	1	0	0	0	0	0
tyzzerella clostridium lactatifermentans	0	0	0	0	0	0	0	0	0	0	0	0	0	0	0	0	0	0	0	0	0	0	0	0	0	0	0	0	0	0	0	0	0	0	0	0	0	0	0	0	0	0	0	0	0	0	0	0	0
undibacterium spp.	0	0	8	0	0	0	0	0	0	0	0	0	0	0	0	0	0	0	0	0	0	0	0	0	0	0	0	0	0	0	0	0	0	0	0	0	0	0	0	0	0	0	0	0	0	0	0	0	0
vagococcus fluvialis	0	0	0	0	0	0	0	0	0	0	0	0	0	0	1	0	0	0	0	3	7	0	0	0	0	0	21	0	3	58	1	0	0	0	0	1	0	0	0	0	64	1	0	1	0	0	0	0	0
varibaculum cambriense	0	0	1	0	0	0	0	0	0	0	0	0	0	0	0	0	0	0	0	0	0	0	0	0	2	0	0	0	3	1	0	0	0	0	3	773	582	0	0	0	1	0	0	0	0	0	0	0	0
variovorax paradoxus	0	0	0	0	0	0	0	0	10	0	0	0	0	0	0	0	0	0	0	0	0	0	0	0	0	0	33	0	0	0	12	0	0	0	0	0	0	0	0	0	30	0	0	0	0	0	0	0	10
variovorax spp.	0	0	0	0	0	0	0	0	193	0	0	0	0	0	3	0	0	0	0	0	2	0	0	0	101	37	0	0	1	52	0	0	0	0	0	0	0	0	0	0	11	0	0	0	0	0	0	0	0
veillonella dispar	15	9	3322	7	1	0	1	3	407	8	1	8	5	0	278	17	34	85	0	760	865	500	92	527	8	327	51	65	9	6	20807	12	0	1	875	312	199	3	0	4	145	0	0	0	1	0	158	3	0
veillonella parvula	1	0	47	0	0	0	0	0	1	0	0	0	0	0	12	0	2	2	0	108	31	11	7	31	0	33	0	0	0	0	88	1	0	0	2	13	3	0	0	0	0	0	0	0	0	0	4	0	2
veillonella ratti	6	10	8	2	0	0	0	0	7146	41	0	0	4	0	6	1	3	5	0	0	20	4	3	2	0	0	1	1	0	4	4775	0	1	0	2	0	1	0	0	0	1	0	0	0	1	1	8	0	0
veillonella spp.	34	12	8531	3	1	2	1	1	1633	6	0	0	9	2	552	18	155	5	0	2	1735	908	21	744	1	534	4	112	6	6	5454	1	0	0	6	345	87	0	0	1	233	0	0	0	1	3	411	2	1
vertebrata bos taurus	0	0	0	0	2	0	0	0	0	0	0	0	0	0	0	0	0	0	0	0	0	0	0	0	0	0	0	0	0	0	0	0	0	1	0	0	0	0	0	0	0	0	0	0	0	0	0	0	0
vertebrata callithrix jacchus	0	0	0	0	0	0	0	0	0	1	0	0	0	1	0	0	0	0	0	0	0	0	0	0	0	0	0	0	0	0	0	0	0	0	0	0	0	0	0	1	0	0	0	0	0	0	0	0	0
vertebrata chromis iomelas	0	0	0	0	0	0	0	0	0	0	0	0	0	0	1	0	0	0	0	0	0	0	0	0	0	0	0	0	0	0	0	0	0	0	0	0	0	0	0	0	0	0	0	0	0	0	0	0	0
vertebrata larimichthys crocea	0	1	0	0	0	0	0	0	0	0	0	0	0	0	1	0	0	0	0	0	0	0	0	0	0	0	0	0	0	0	0	0	0	0	0	0	0	0	0	0	0	0	0	0	0	0	0	0	0
vertebrata macaca fascicularis	0	0	0	0	1	0	0	0	0	0	0	0	0	0	0	0	0	0	0	0	0	1	0	0	0	0	1	3	0	0	0	0	0	0	0	0	0	0	0	0	0	0	0	0	0	0	1	0	0
vertebrata macaca mulatta	1	1	20	70	43	66	54	41	87	67	112	36	5	52	5	4	13	3	0	3	2	30	0	22	65	301	29	15	6	44	5	58	4	12	136	2	0	32	30	30	120	41	42	42	53	36	5	47	0
vertebrata oryctolagus cuniculus	0	0	0	0	0	1	0	1	0	0	0	0	0	1	0	0	0	0	0	0	0	0	0	0	0	0	0	0	0	0	0	0	0	0	0	0	0	0	0	0	0	0	0	0	0	0	0	0	0
wautersiella falsenii	0	0	0	0	0	0	0	0	0	0	0	0	0	0	0	0	0	0	0	0	0	0	0	0	0	0	0	0	0	0	0	0	0	0	0	0	0	0	0	0	0	0	0	0	0	0	0	0	0
weeksella spp.	0	0	0	0	0	0	0	0	0	0	0	0	0	0	0	0	0	0	0	0	0	0	0	0	0	0	0	115	0	0	0	0	0	0	0	0	0	0	0	0	0	0	0	0	0	0	0	0	0
weissella confusa	0	0	0	0	0	0	0	0	0	0	0	0	0	0	0	0	0	1	0	0	0	0	0	0	0	0	0	0	0	0	0	0	0	0	0	0	0	0	0	0	0	0	0	0	0	0	0	0	0
wolbachia spp.	0	0	0	0	0	0	0	0	0	0	0	0	0	0	0	0	0	0	0	0	0	0	0	0	0	0	0	0	0	0	0	0	0	0	0	0	0	0	0	0	0	0	0	0	0	0	0	0	0
xenopus laevis	0	0	0	0	1	2	0	0	0	1	2	1	0	1	0	0	0	0	0	0	0	0	0	0	0	0	0	0	0	0	0	0	0	0	0	0	0	1	0	2	0	1	2	1	2	0	0	0	0
xylanibacter spp.	2	0	0	0	0	0	0	0	0	0	0	0	0	0	0	1	1	1	0	0	0	0	0	0	0	0	0	0	3	0	0	0	0	0	0	0	0	0	0	0	1	0	0	0	0	0	0	0	0
xylophilus ampelinus	0	0	0	0	0	0	0	0	0	0	0	0	0	0	0	0	0	0	0	0	0	0	0	0	0	1	0	0	1	0	0	0	0	0	0	0	0	0	0	0	0	0	0	0	0	0	0	0	0
yersinia massiliensis	0	0	0	0	0	0	0	0	0	0	0	0	0	0	0	0	0	0	0	0	0	0	0	0	0	0	0	0	0	0	0	0	0	0	0	0	0	0	0	0	0	0	0	0	0	0	0	0	0
[truncated: 19 more columns]
